# Supplementary material for: 6-(2,6-Dimethyl­phen­yl)pyrido[2,3-d]pyrimidin-7-amine
Source: Acta Crystallogr Sect E Struct Rep Online. 2009 Feb 25;65(Pt 3):o591. doi: 10.1107/S1600536809006242 (PMC2968671; doi:10.1107/S1600536809006242)
Supplement: Supplementary file 2 [file e-65-0o591-Isup2.hkl]

# 
# h,k,l, Fc-squared, Fo-squared, sigma(Fo-squared) and status flag 
# 
data_I
_shelx_title ' pflj371_0m in C2/c' 
_shelx_refln_list_code          4 
_shelx_F_calc_maximum      268.75 
_exptl_crystal_F_000      1056.00 
_reflns_d_resolution_high  0.7521 
 
loop_ 
 _symmetry_equiv_pos_as_xyz 
 'x, y, z' 
 '-x, y, -z+1/2' 
 'x+1/2, y+1/2, z' 
 '-x+1/2, y+1/2, -z+1/2' 
 '-x, -y, -z' 
 'x, -y, z-1/2' 
 '-x+1/2, -y+1/2, -z' 
 'x+1/2, -y+1/2, z-1/2' 
 
_cell_length_a    16.2721 
_cell_length_b    10.6438 
_cell_length_c    15.2342 
_cell_angle_alpha  90.000 
_cell_angle_beta  109.118 
_cell_angle_gamma  90.000 
 
_shelx_F_squared_multiplier     1.000 
 
loop_ 
 _refln_index_h 
 _refln_index_k 
 _refln_index_l 
 _refln_F_squared_calc 
 _refln_F_squared_meas 
 _refln_F_squared_sigma 
 _refln_observed_status 
   2   0   0     6113.39     5609.68    270.81 o 
   4   0   0    16118.02    17549.70    577.80 o 
   6   0   0      833.53      869.78     32.21 o 
   8   0   0      337.07      318.58     25.60 o 
  10   0   0      258.52      227.45     30.37 o 
  12   0   0      203.41      196.92     33.29 o 
  14   0   0     1071.83     1071.70     75.43 o 
  16   0   0      116.38      184.15     44.14 o 
  18   0   0       51.13       46.21     39.06 o 
   1   1   0      198.77      205.69      5.85 o 
   3   1   0    27655.46    25545.82    347.09 o 
   5   1   0      663.48      583.03     19.78 o 
   7   1   0     1549.35     1485.88     33.59 o 
   9   1   0       20.68       35.63      8.14 o 
  11   1   0       44.39       51.91     10.97 o 
  13   1   0       11.37       30.15     16.34 o 
  15   1   0        5.72        3.54     15.26 o 
  17   1   0      293.90      238.82     34.63 o 
  19   1   0       45.68       18.10     25.82 o 
   0   2   0    12197.18    11851.37    231.50 o 
   2   2   0     1768.44     1534.73     28.01 o 
   4   2   0     4010.07     3715.79     59.81 o 
   6   2   0     3785.08     3979.05    120.80 o 
   8   2   0      371.39      446.37     18.75 o 
  10   2   0      309.52      296.65     17.64 o 
  12   2   0      805.65      742.69     34.28 o 
  14   2   0       57.67       58.73     19.43 o 
  16   2   0       10.42       -6.74     16.00 o 
  18   2   0       21.36       28.54     23.59 o 
   1   3   0    24114.44    24041.43    373.09 o 
   3   3   0     2637.91     2630.56     47.30 o 
   5   3   0        5.32       26.45      8.39 o 
   7   3   0       25.21       16.59      6.60 o 
   9   3   0       52.16       62.18     11.64 o 
  11   3   0       16.63       17.61     12.87 o 
  13   3   0       53.40       48.89     14.13 o 
  15   3   0      392.76      457.26     39.99 o 
  17   3   0        7.36        2.18     20.38 o 
  19   3   0       77.87       62.84     30.20 o 
   0   4   0      953.51      928.79     31.65 o 
   2   4   0      102.15       87.75      9.58 o 
   4   4   0     2122.52     2037.91     39.24 o 
   6   4   0     2827.40     2799.18     52.73 o 
   8   4   0      853.56      861.14     44.23 o 
  10   4   0       56.61       47.23     11.81 o 
  12   4   0      511.17      460.32     28.34 o 
  14   4   0        0.42       -3.72     12.68 o 
  16   4   0      511.80      553.37     46.98 o 
  18   4   0      175.84      127.01     33.92 o 
   1   5   0     4007.90     4187.03     69.77 o 
   3   5   0     2138.87     2405.19     45.86 o 
   5   5   0     1644.08     1794.97     38.53 o 
   7   5   0      272.29      287.29     19.29 o 
   9   5   0       48.38       44.20     14.19 o 
  11   5   0      104.66      111.33     16.95 o 
  13   5   0      220.80      207.75     22.73 o 
  15   5   0     2378.26     2720.71    142.40 o 
  17   5   0       21.90        5.33     23.65 o 
  19   5   0      152.06      191.30     55.90 o 
   0   6   0     1369.26     1498.22     69.32 o 
   2   6   0     2069.13     2001.03     49.88 o 
   4   6   0      507.90      431.27     21.74 o 
   6   6   0        3.67        4.10      8.04 o 
   8   6   0        0.02        1.72      8.44 o 
  10   6   0       44.71       29.87     12.81 o 
  12   6   0      244.25      229.35     23.14 o 
  14   6   0       65.65       38.81     16.51 o 
  16   6   0      725.96      845.69    111.99 o 
  18   6   0       34.26       -1.23     41.06 o 
   1   7   0       41.10       45.05     10.35 o 
   3   7   0       24.75       17.47      8.59 o 
   5   7   0        0.13        5.60      7.90 o 
   7   7   0      787.50      763.79     33.07 o 
   9   7   0      386.00      340.59     31.11 o 
  11   7   0      315.56      271.86     24.38 o 
  13   7   0      198.73      203.79     24.41 o 
  15   7   0       27.73        6.02     17.94 o 
   0   8   0        0.97       20.61     20.07 o 
   2   8   0        2.38       -6.41     12.53 o 
   4   8   0      248.26      253.97     26.23 o 
   6   8   0      258.51      297.37     27.89 o 
   8   8   0      141.59      144.87     23.71 o 
  10   8   0       32.76       23.13     21.03 o 
  12   8   0       57.98       41.40     23.01 o 
  14   8   0      162.38      156.98     40.87 o 
   1   9   0        7.02        0.85     14.77 o 
   3   9   0      246.83      201.93     26.38 o 
   5   9   0      209.47      219.66     27.34 o 
   7   9   0        4.31       -5.88     12.39 o 
   9   9   0       31.19       14.45     16.40 o 
  11   9   0     1055.76     1014.03     57.88 o 
  13   9   0        0.00      -11.25     18.45 o 
  15   9   0       87.04      142.25     45.21 o 
   0  10   0       19.13       21.22     25.76 o 
   2  10   0       21.44       -2.59     23.76 o 
   4  10   0       18.89       22.03     14.68 o 
   6  10   0        8.54        6.08     15.84 o 
   8  10   0       10.44       18.73     18.75 o 
  10  10   0        2.93       -4.31     18.74 o 
  12  10   0       96.23       56.69     25.44 o 
  14  10   0      110.83      162.16     53.44 o 
   1  11   0      360.69      316.93     52.13 o 
   3  11   0       28.97       24.45     17.90 o 
   5  11   0       29.32       54.36     21.72 o 
   7  11   0        0.00      -17.75     17.75 o 
   9  11   0        0.11       29.71     20.34 o 
  11  11   0       13.32        2.38     24.99 o 
   0  12   0        9.42      -18.22     30.06 o 
   2  12   0       18.60       13.15     23.30 o 
   4  12   0      317.78      306.05     55.36 o 
   6  12   0        1.07        0.89     51.44 o 
   8  12   0        7.73       22.51     35.25 o 
   1  13   0        1.99       -9.70     20.83 o 
   3  13   0       11.47        4.84     21.53 o 
   5  13   0       13.64      -12.47     22.85 o 
 -19   1   1       14.05       -4.39     27.14 o 
 -17   1   1      118.91      111.72     28.32 o 
 -15   1   1      170.62      166.24     48.60 o 
 -13   1   1       56.92       51.44     15.46 o 
 -11   1   1     1868.44     1906.33     59.06 o 
  -9   1   1     4766.38     5193.71    172.76 o 
  -7   1   1     1231.82     1283.90     30.99 o 
  -5   1   1     2749.10     2501.18     44.60 o 
  -3   1   1    26851.58    28109.19    381.33 o 
  -1   1   1      498.81      446.97      9.51 o 
   1   1   1    10679.20     9399.08    150.34 o 
   3   1   1     9651.59     8614.71    121.97 o 
   5   1   1     5004.99     4544.39     71.86 o 
   7   1   1     1151.93     1222.65     36.91 o 
   9   1   1     5248.65     5256.20     89.71 o 
  11   1   1       61.61       69.39     13.63 o 
  13   1   1       30.01       26.79     16.38 o 
  15   1   1       34.90       11.00     17.98 o 
  17   1   1       22.26       49.24     56.90 o 
  19   1   1       31.41       31.73     42.67 o 
 -20   2   1        9.83       -0.69     41.60 o 
 -18   2   1       62.80       71.99     25.65 o 
 -16   2   1        0.75        4.41     17.45 o 
 -14   2   1     2098.35     2060.52     63.62 o 
 -12   2   1      523.06      502.33     42.05 o 
 -10   2   1     1083.71     1068.19     35.97 o 
  -8   2   1     3876.10     3909.40     69.86 o 
  -6   2   1     1489.58     1333.41     30.44 o 
  -4   2   1      255.70      245.32     13.83 o 
  -2   2   1       30.03       38.66      5.22 o 
   0   2   1    21486.29    21711.73    341.02 o 
   2   2   1     1638.60     1456.93     30.90 o 
   4   2   1       17.87       45.79      5.94 o 
   6   2   1     6023.67     6297.68    132.29 o 
   8   2   1      924.60      996.29     36.22 o 
  10   2   1       20.23       34.22     11.16 o 
  12   2   1      105.32      117.48     17.28 o 
  14   2   1       91.64       64.70     20.84 o 
  16   2   1       16.16        4.01     20.23 o 
  18   2   1        2.75       10.05     21.19 o 
 -19   3   1       77.55      101.50     31.87 o 
 -17   3   1       16.50      -10.69     18.07 o 
 -15   3   1     1024.82     1071.63     67.09 o 
 -13   3   1      573.13      550.30     37.44 o 
 -11   3   1        8.78       22.35     10.24 o 
  -9   3   1       56.44       36.40      8.88 o 
  -7   3   1       42.30       51.29     10.02 o 
  -5   3   1      224.18      200.15     12.67 o 
  -3   3   1     3619.96     3371.93     54.97 o 
  -1   3   1     1366.73     1249.69     41.14 o 
   1   3   1    63638.04    62299.34    836.03 o 
   3   3   1     9772.34     9686.52    150.01 o 
   5   3   1     1037.80     1154.05     26.54 o 
   7   3   1       12.91        1.06      5.53 o 
   9   3   1       97.27      116.98     14.98 o 
  11   3   1       81.33       95.81     15.84 o 
  13   3   1      165.72      178.75     27.68 o 
  15   3   1      114.70       68.68     28.72 o 
  17   3   1        8.26       13.08     21.99 o 
  19   3   1       10.91        2.46     36.52 o 
 -18   4   1        0.01      -19.74     19.74 o 
 -16   4   1      209.86      243.58     39.94 o 
 -14   4   1       10.09       14.49     21.20 o 
 -12   4   1      123.20       78.63     15.75 o 
 -10   4   1      191.04      138.18     17.41 o 
  -8   4   1     1466.90     1556.08     38.11 o 
  -6   4   1      195.50      132.77     15.64 o 
  -4   4   1      397.56      461.24     19.37 o 
  -2   4   1       17.98        8.08      5.07 o 
   0   4   1     3058.62     3130.52     63.98 o 
   2   4   1     6044.76     5974.89     91.05 o 
   4   4   1     1626.25     1476.44     31.11 o 
   6   4   1        8.59        8.93      5.43 o 
   8   4   1       15.25        2.14      8.18 o 
  10   4   1     1130.06     1145.66     54.53 o 
  12   4   1      441.09      430.67     28.65 o 
  14   4   1      246.05      179.07     29.27 o 
  16   4   1       15.60       43.51     24.76 o 
  18   4   1       18.68       13.73     26.39 o 
 -19   5   1      226.51      123.95     46.52 o 
 -17   5   1      165.17      224.74     36.39 o 
 -15   5   1     1295.82     1543.85     71.71 o 
 -13   5   1       29.14       17.04     13.04 o 
 -11   5   1        5.69        4.05      9.98 o 
  -9   5   1        8.40        3.61      8.61 o 
  -7   5   1       99.41       96.40     11.35 o 
  -5   5   1     3698.27     4043.44     81.87 o 
  -3   5   1     2842.08     2982.27     53.81 o 
  -1   5   1     2223.32     2314.98     44.16 o 
   1   5   1       57.20       83.43      9.25 o 
   3   5   1     1644.86     1638.41     35.81 o 
   5   5   1     2839.75     2995.98     65.78 o 
   7   5   1      179.87      169.59     18.40 o 
   9   5   1      148.91      115.52     15.53 o 
  11   5   1      436.40      367.38     25.69 o 
  13   5   1      453.56      463.15     30.78 o 
  15   5   1       36.29       -2.37     33.14 o 
  17   5   1        4.64       14.46     24.61 o 
 -16   6   1       38.22       49.20     30.03 o 
 -14   6   1       66.29       39.87     16.22 o 
 -12   6   1       55.76       37.64     13.81 o 
 -10   6   1        8.71       -6.91      8.95 o 
  -8   6   1        9.25       16.92      9.49 o 
  -6   6   1       67.25       49.21     13.41 o 
  -4   6   1       38.66       29.02      7.03 o 
  -2   6   1      329.09      322.86     23.48 o 
   0   6   1       94.20       76.02      9.21 o 
   2   6   1     2371.93     2462.06     48.66 o 
   4   6   1      349.18      337.73     20.03 o 
   6   6   1      160.66      161.64     16.06 o 
   8   6   1        4.93        9.54      9.23 o 
  10   6   1      161.38      142.02     18.94 o 
  12   6   1     1587.25     1573.95     68.26 o 
  14   6   1      314.27      292.84     35.39 o 
  16   6   1      768.63      971.13     88.35 o 
  18   6   1       63.38       97.04     52.06 o 
 -17   7   1        6.02      -28.60     40.44 o 
 -15   7   1        1.23        3.40     39.06 o 
 -13   7   1        6.42       -1.72     17.28 o 
 -11   7   1       78.04       54.41     15.23 o 
  -9   7   1      149.47      135.12     18.74 o 
  -7   7   1      480.06      455.29     26.09 o 
  -5   7   1       99.60      101.95     14.11 o 
  -3   7   1       29.33       19.27     12.26 o 
  -1   7   1       48.74       45.87     10.59 o 
   1   7   1      179.86      168.45     16.09 o 
   3   7   1       44.54       30.05      9.92 o 
   5   7   1      206.27      195.27     18.01 o 
   7   7   1     1121.22     1118.18     41.24 o 
   9   7   1        4.68        4.62     10.09 o 
  11   7   1       41.30       37.60     14.21 o 
  13   7   1      139.35      171.25     22.97 o 
  15   7   1      324.26      343.48     42.19 o 
  17   7   1       54.89      108.95     47.60 o 
 -16   8   1       45.07       40.80     25.78 o 
 -14   8   1       31.92       17.39     24.87 o 
 -12   8   1        0.34       -2.80     15.49 o 
 -10   8   1      319.09      335.31     33.03 o 
  -8   8   1       44.73       52.94     18.20 o 
  -6   8   1        0.63        5.75     12.13 o 
  -4   8   1      721.70      755.79     40.81 o 
  -2   8   1       75.91       59.90     23.07 o 
   0   8   1      624.54      583.08     35.77 o 
   2   8   1       80.35      138.90     52.48 o 
   4   8   1       19.90        5.78      9.95 o 
   6   8   1      135.32      103.63     17.68 o 
   8   8   1      663.84      693.56     34.09 o 
  10   8   1      159.50      134.53     20.58 o 
  12   8   1       86.14       40.17     47.13 o 
  14   8   1       87.84      113.80     39.06 o 
 -15   9   1        2.31      -16.80     22.70 o 
 -13   9   1      261.01      286.08     37.11 o 
 -11   9   1      158.58      113.99     26.22 o 
  -9   9   1       15.03        7.82     16.55 o 
  -7   9   1        5.08       13.42     14.66 o 
  -5   9   1        5.71       -0.24     12.71 o 
  -3   9   1      204.88      187.84     39.98 o 
  -1   9   1      512.97      443.73     35.28 o 
   1   9   1       58.80       48.76     17.75 o 
   3   9   1        0.06       -0.44     13.13 o 
   5   9   1       30.54       17.17     15.38 o 
   7   9   1       87.87       54.84     19.42 o 
   9   9   1      495.55      541.75     41.56 o 
  11   9   1      101.32       84.26     41.79 o 
  13   9   1      115.05      125.58     32.95 o 
 -14  10   1       30.13       54.52     36.14 o 
 -12  10   1       41.06       68.60     25.61 o 
 -10  10   1      662.47      770.27    112.03 o 
  -8  10   1       76.39      105.40     23.32 o 
  -6  10   1      181.65      205.48     47.40 o 
  -4  10   1      811.81      737.16     68.43 o 
  -2  10   1       29.26       10.41     17.01 o 
   0  10   1      234.62      187.63     27.86 o 
   2  10   1       11.32       14.92     24.14 o 
   4  10   1      108.99       87.15     21.92 o 
   6  10   1        0.14       -4.61     13.71 o 
   8  10   1      325.74      332.41     34.87 o 
  10  10   1       68.42       53.13     24.26 o 
  12  10   1       37.33       41.18     25.23 o 
  14  10   1        6.57      -22.91     35.14 o 
 -11  11   1        0.03      -14.26     20.96 o 
  -9  11   1        1.11        9.43     20.60 o 
  -7  11   1       45.53        5.96     18.09 o 
  -5  11   1       86.99       84.43     36.79 o 
  -3  11   1      168.61      142.00     27.35 o 
  -1  11   1       44.95       16.53     27.22 o 
   1  11   1       92.59       90.20     24.38 o 
   3  11   1       23.63       18.24     17.13 o 
   5  11   1      190.69      220.55     32.68 o 
   7  11   1        3.61      -11.43     16.80 o 
   9  11   1       10.48      -11.19     19.31 o 
  11  11   1      172.59      168.44     34.47 o 
  -8  12   1        0.00      -21.81     21.81 o 
  -6  12   1       20.45       50.12     29.68 o 
  -4  12   1        0.37      -11.02     18.22 o 
  -2  12   1       59.29       -0.70     19.57 o 
   0  12   1       81.30       91.63     26.64 o 
   2  12   1       20.13        2.80     18.64 o 
   4  12   1       31.40       17.80     21.35 o 
   6  12   1        3.21       18.71     25.03 o 
   8  12   1        0.38       -2.69     21.12 o 
  -5  13   1      192.95      169.60     33.96 o 
  -3  13   1       14.97        9.68     23.01 o 
  -1  13   1        0.75       -5.42     23.18 o 
   1  13   1        1.50       -6.53     29.56 o 
   3  13   1       18.07       23.69     21.09 o 
   5  13   1      133.53      107.60     32.34 o 
 -20   0   2      262.26      292.95     61.82 o 
 -18   0   2      113.19       75.81     38.98 o 
 -16   0   2       57.12       46.29     30.45 o 
 -14   0   2     4740.15     4850.81    192.46 o 
 -12   0   2     3178.86     3024.39     93.05 o 
 -10   0   2      646.33      739.54     37.18 o 
  -8   0   2     7483.65     8101.70    179.02 o 
  -6   0   2     1922.71     1988.97     57.78 o 
  -4   0   2    72225.98    75746.91   1436.97 o 
  -2   0   2    16631.50    17668.26    341.71 o 
   0   0   2      509.88      433.20     17.99 o 
   2   0   2      580.22      507.31     16.47 o 
   4   0   2     8346.44     7237.82    247.13 o 
   6   0   2     4548.45     5092.28    114.61 o 
   8   0   2     1503.57     1442.69     70.97 o 
  10   0   2     1780.74     1818.01     88.89 o 
  12   0   2      735.07      695.55     58.67 o 
  14   0   2       25.62       33.83     25.76 o 
  16   0   2        1.48       13.92     28.37 o 
  18   0   2        6.97      -30.45     30.45 o 
 -19   1   2        2.48      -13.96     22.36 o 
 -17   1   2        1.74      -15.98     16.69 o 
 -15   1   2      198.56      150.89     28.12 o 
 -13   1   2      476.03      395.25     23.49 o 
 -11   1   2      106.20       84.14     15.32 o 
  -9   1   2      646.05      640.34     23.44 o 
  -7   1   2     2594.21     2612.36     50.37 o 
  -5   1   2    35509.09    37590.51    511.93 o 
  -3   1   2      177.61      191.07      9.20 o 
  -1   1   2    17750.97    18112.95    348.70 o 
   1   1   2     5754.77     5473.65    111.92 o 
   3   1   2     1266.41     1084.18     25.17 o 
   5   1   2       11.19       24.24      5.19 o 
   7   1   2      113.24      112.19     10.34 o 
   9   1   2     1378.13     1454.54     42.18 o 
  11   1   2      222.95      182.33     27.30 o 
  13   1   2       99.40       87.50     22.30 o 
  15   1   2       71.80       62.24     22.15 o 
  17   1   2      126.51      123.49     28.52 o 
 -20   2   2       48.17       61.38     32.37 o 
 -18   2   2        3.42       -9.45     25.72 o 
 -16   2   2        5.69       21.52     18.76 o 
 -14   2   2     1383.49     1397.43     50.96 o 
 -12   2   2        8.90       11.81      9.26 o 
 -10   2   2       18.66       22.71      8.65 o 
  -8   2   2     5389.71     5420.24     91.23 o 
  -6   2   2      546.16      493.98     17.68 o 
  -4   2   2     7284.23     7490.51    110.65 o 
  -2   2   2     7135.72     6781.69     97.64 o 
   0   2   2    16871.96    17183.45    235.18 o 
   2   2   2     1297.00     1298.32     23.83 o 
   4   2   2      401.55      303.47     17.33 o 
   6   2   2      739.18      882.04     23.69 o 
   8   2   2       51.15       44.80     11.39 o 
  10   2   2      391.65      384.38     23.00 o 
  12   2   2      131.53      141.13     22.58 o 
  14   2   2       62.57       46.10     20.36 o 
  16   2   2       28.12       28.20     33.29 o 
  18   2   2        0.23      -19.43     19.43 o 
 -19   3   2       20.12       39.25     25.93 o 
 -17   3   2       73.56       95.18     25.33 o 
 -15   3   2      930.32      925.59     57.57 o 
 -13   3   2      756.22      708.59     34.66 o 
 -11   3   2       80.53       74.68     12.14 o 
  -9   3   2     2619.52     2743.60     56.59 o 
  -7   3   2     1503.25     1523.27     35.57 o 
  -5   3   2     1010.52      761.28     28.92 o 
  -3   3   2     3396.69     3182.88     54.85 o 
  -1   3   2       15.14       24.04      4.60 o 
   1   3   2    28204.96    29578.22    575.74 o 
   3   3   2       26.69       25.74      7.68 o 
   5   3   2      210.48      250.77     14.95 o 
   7   3   2      272.33      274.16     17.51 o 
   9   3   2      378.07      390.35     22.73 o 
  11   3   2      183.46      195.75     37.80 o 
  13   3   2      794.53      776.09     46.57 o 
  15   3   2       16.32        9.62     18.39 o 
  17   3   2        0.11       13.56     30.76 o 
 -20   4   2        9.87      -37.06     39.14 o 
 -18   4   2      114.03       74.78     28.93 o 
 -16   4   2        1.55        5.58     14.32 o 
 -14   4   2        1.44       11.34     12.59 o 
 -12   4   2       23.54       30.77     11.66 o 
 -10   4   2      447.03      456.15     25.52 o 
  -8   4   2     1037.90     1067.38     47.78 o 
  -6   4   2     9561.38    10532.80    219.53 o 
  -4   4   2       16.39       16.84      5.63 o 
  -2   4   2        9.12        9.02      4.30 o 
   0   4   2      100.30       91.82     10.66 o 
   2   4   2     3621.33     3632.40     95.76 o 
   4   4   2      163.85      150.98     12.32 o 
   6   4   2        2.17       -2.06      6.54 o 
   8   4   2       30.45       25.60      9.53 o 
  10   4   2      670.63      661.54     31.31 o 
  12   4   2     1018.72      937.96     49.20 o 
  14   4   2       63.63       62.21     23.76 o 
  16   4   2        1.98       -5.72     20.98 o 
  18   4   2       24.27       63.82     45.13 o 
 -17   5   2       81.85      117.26     27.70 o 
 -15   5   2      246.89      244.59     25.59 o 
 -13   5   2       55.52       28.53     15.44 o 
 -11   5   2      239.33      220.88     20.49 o 
  -9   5   2      235.88      235.51     19.26 o 
  -7   5   2     6815.31     7645.75    122.37 o 
  -5   5   2      183.41      193.20     12.63 o 
  -3   5   2      507.90      575.30     19.02 o 
  -1   5   2       94.83      122.11     12.88 o 
   1   5   2     8480.41     8504.02    127.22 o 
   3   5   2      268.21      216.04     22.84 o 
   5   5   2      510.11      493.84     22.26 o 
   7   5   2      658.71      642.57     27.50 o 
   9   5   2       94.14       79.78     20.33 o 
  11   5   2       50.76       61.29     14.99 o 
  13   5   2      106.98       76.99     22.26 o 
  15   5   2       92.56      164.37     34.33 o 
  17   5   2       27.72       13.72     62.97 o 
 -18   6   2      145.62      165.47     48.75 o 
 -16   6   2      137.81      129.16     54.09 o 
 -14   6   2       29.80       11.29     14.46 o 
 -12   6   2       72.86       68.03     16.19 o 
 -10   6   2      121.81      103.99     16.11 o 
  -8   6   2      819.66      874.38     49.40 o 
  -6   6   2      900.84      897.68     27.44 o 
  -4   6   2     1408.71     1504.80     35.85 o 
  -2   6   2      569.55      570.70     23.00 o 
   0   6   2        0.97       -3.25      6.75 o 
   2   6   2     7819.39     8416.25    163.85 o 
   4   6   2     1298.38     1294.82     38.83 o 
   6   6   2      189.05      189.74     17.63 o 
   8   6   2       64.60       29.25     12.15 o 
  10   6   2      231.02      229.08     23.43 o 
  12   6   2      656.13      612.86     77.97 o 
  14   6   2      273.39      197.07     32.38 o 
  16   6   2        7.46       -4.58     21.88 o 
 -17   7   2       13.44      -26.87     26.87 o 
 -15   7   2       18.69        7.44     20.17 o 
 -13   7   2        5.88       -0.28     15.90 o 
 -11   7   2      409.74      429.40     36.10 o 
  -9   7   2      243.14      250.09     30.99 o 
  -7   7   2      316.85      368.20     30.58 o 
  -5   7   2     2204.28     2296.87     72.83 o 
  -3   7   2      104.18       63.08     11.75 o 
  -1   7   2      131.90      138.78     15.99 o 
   1   7   2       32.50       19.50     10.51 o 
   3   7   2      897.98      827.57     38.13 o 
   5   7   2       28.75       12.76      9.28 o 
   7   7   2       64.15       70.98     14.16 o 
   9   7   2     1172.21     1236.18     73.92 o 
  11   7   2      380.15      380.58     28.71 o 
  13   7   2      108.48       88.96     25.78 o 
  15   7   2       17.07       18.22     37.29 o 
 -16   8   2        2.17       11.97     23.02 o 
 -14   8   2        3.94        7.68     22.46 o 
 -12   8   2        8.21      -13.63     13.63 o 
 -10   8   2        5.92      -11.96     13.81 o 
  -8   8   2      199.58      165.89     25.31 o 
  -6   8   2      232.15      263.53     43.48 o 
  -4   8   2      228.87      201.49     34.68 o 
  -2   8   2      335.89      339.17     41.14 o 
   0   8   2        1.31       -1.05     12.16 o 
   2   8   2        9.17       19.38     10.26 o 
   4   8   2       16.11       10.74     10.17 o 
   6   8   2      389.34      337.86     23.78 o 
   8   8   2      146.11      151.34     25.95 o 
  10   8   2      110.52       87.29     17.93 o 
  12   8   2       39.90       32.53     15.50 o 
  14   8   2       46.21       15.34     22.09 o 
 -15   9   2       64.06       88.32     28.65 o 
 -13   9   2       16.26        7.87     20.68 o 
 -11   9   2      118.72       67.15     23.09 o 
  -9   9   2        9.28       -2.42     17.08 o 
  -7   9   2       63.87       47.46     17.62 o 
  -5   9   2       92.09       96.08     22.30 o 
  -3   9   2      831.42      780.31     43.30 o 
  -1   9   2       32.97       17.46     14.72 o 
   1   9   2      205.02      198.45     26.32 o 
   3   9   2        3.84      -14.72     14.72 o 
   5   9   2      316.06      358.39     46.75 o 
   7   9   2      173.51      138.32     23.92 o 
   9   9   2       52.29       41.69     20.36 o 
  11   9   2      146.27      166.61     29.02 o 
  13   9   2       37.90       74.58     36.06 o 
 -14  10   2        2.87       -1.61     28.22 o 
 -12  10   2        0.03      -13.21     33.95 o 
 -10  10   2       42.92       46.94     25.68 o 
  -8  10   2       10.36       35.02     18.27 o 
  -6  10   2       15.32       -7.10     16.70 o 
  -4  10   2       66.81       51.03     18.00 o 
  -2  10   2       16.43        7.61     14.03 o 
   0  10   2       21.97       21.43     17.42 o 
   2  10   2       19.13       17.22     25.68 o 
   4  10   2       30.72       39.15     17.98 o 
   6  10   2      157.21      147.43     31.33 o 
   8  10   2      461.93      534.31     41.45 o 
  10  10   2      118.05      123.72     27.55 o 
  12  10   2      280.48      338.95     55.55 o 
 -11  11   2       64.07      106.15     43.67 o 
  -9  11   2       38.44       25.01     21.31 o 
  -7  11   2        0.18       12.21     28.56 o 
  -5  11   2       23.89       -5.21     17.45 o 
  -3  11   2      719.21      727.34     69.24 o 
  -1  11   2        9.09       17.61     23.99 o 
   1  11   2       34.06       37.33     20.58 o 
   3  11   2       20.69       44.25     19.14 o 
   5  11   2      356.19      367.39     36.77 o 
   7  11   2       73.16       77.91     25.53 o 
   9  11   2        0.26        5.08     23.61 o 
  11  11   2      170.28      178.69     35.52 o 
  -8  12   2      102.79       88.85     47.63 o 
  -6  12   2       53.02       49.50     22.57 o 
  -4  12   2       22.53      -16.10     18.33 o 
  -2  12   2       38.24       31.40     20.95 o 
   0  12   2       12.19       28.25     22.69 o 
   2  12   2       21.52       18.98     20.30 o 
   4  12   2       42.39       19.01     20.31 o 
   6  12   2        0.02       34.90     27.80 o 
   8  12   2       43.21       58.76     26.74 o 
  -5  13   2       63.68       47.64     25.35 o 
  -3  13   2       31.60       35.92     21.92 o 
  -1  13   2       23.52       37.94     22.99 o 
   1  13   2        4.92        3.97     21.61 o 
   3  13   2        6.12      -23.17     23.17 o 
   5  13   2      397.00      435.33     58.67 o 
 -19   1   3       28.93       17.42     23.24 o 
 -17   1   3        1.07       18.33     17.91 o 
 -15   1   3      378.26      315.19     54.90 o 
 -13   1   3      709.70      662.48     29.34 o 
 -11   1   3     1837.88     1703.15     44.01 o 
  -9   1   3      802.08      809.16     26.61 o 
  -7   1   3     2191.81     2474.43     51.54 o 
  -5   1   3    19039.40    21150.99    294.13 o 
  -3   1   3      233.77      182.66      9.24 o 
  -1   1   3     4227.00     4340.02     73.65 o 
   1   1   3      882.13      869.52     18.99 o 
   3   1   3        8.40       20.94      4.82 o 
   5   1   3       42.19       48.64      7.01 o 
   7   1   3     8167.64     8747.08    132.40 o 
   9   1   3       20.07       13.88      8.06 o 
  11   1   3       22.45       19.16     15.38 o 
  13   1   3       50.16       38.58     25.34 o 
  15   1   3      233.38      213.63     36.91 o 
  17   1   3        2.99      -16.65     26.53 o 
 -20   2   3       82.35       81.59     32.72 o 
 -18   2   3        4.55        5.59     22.76 o 
 -16   2   3       53.17       86.32     18.94 o 
 -14   2   3     1853.74     1804.99     70.37 o 
 -12   2   3       26.27       35.94     10.70 o 
 -10   2   3     1728.58     1460.66     39.03 o 
  -8   2   3     1960.58     1902.85     42.75 o 
  -6   2   3     5237.09     5558.65     89.24 o 
  -4   2   3        1.08       -0.20      3.91 o 
  -2   2   3     1695.41     1743.40     43.47 o 
   0   2   3    17463.30    16342.33    437.24 o 
   2   2   3     6150.46     5896.59     88.73 o 
   4   2   3      428.16      473.89     22.55 o 
   6   2   3       18.29        7.53      6.35 o 
   8   2   3      365.03      340.22     25.62 o 
  10   2   3      725.26      726.06     38.67 o 
  12   2   3       55.75       26.31     16.80 o 
  14   2   3        4.35        9.23     18.20 o 
  16   2   3       10.63        0.03     21.00 o 
  18   2   3        5.94       10.17     27.69 o 
 -19   3   3       16.66       58.86     25.69 o 
 -17   3   3      243.75      232.30     48.17 o 
 -15   3   3      971.69     1084.67     52.91 o 
 -13   3   3      311.50      266.13     28.67 o 
 -11   3   3      454.53      467.91     22.89 o 
  -9   3   3      291.54      331.79     18.27 o 
  -7   3   3        7.94        5.97      6.26 o 
  -5   3   3     1208.99     1172.77     27.93 o 
  -3   3   3      951.91      849.55     22.55 o 
  -1   3   3    11800.87    12355.58    201.94 o 
   1   3   3    14171.24    14749.96    205.10 o 
   3   3   3      104.13      119.39      8.64 o 
   5   3   3     5371.04     6269.95    114.07 o 
   7   3   3       23.26       32.58      9.03 o 
   9   3   3      865.54      800.87     32.23 o 
  11   3   3      170.17      156.51     29.18 o 
  13   3   3      327.51      255.09     81.39 o 
  15   3   3       33.14       12.56     20.43 o 
  17   3   3        1.35       16.71     24.64 o 
 -20   4   3       13.68       54.21     46.75 o 
 -18   4   3       32.24       43.31     25.72 o 
 -16   4   3      247.27      279.84     27.35 o 
 -14   4   3       78.90       76.34     16.88 o 
 -12   4   3       45.89       39.59     12.61 o 
 -10   4   3      644.88      685.21     26.24 o 
  -8   4   3     2074.41     2032.14     45.45 o 
  -6   4   3      651.11      713.72     22.63 o 
  -4   4   3      765.03      764.80     21.39 o 
  -2   4   3      259.34      203.10     14.29 o 
   0   4   3     1184.63     1104.77     29.75 o 
   2   4   3     1212.84     1079.14     64.86 o 
   4   4   3      472.77      412.06     18.37 o 
   6   4   3     1762.10     1732.40     45.32 o 
   8   4   3       23.41       14.71      9.24 o 
  10   4   3        1.17        5.09     10.81 o 
  12   4   3      806.05      848.89     48.15 o 
  14   4   3       30.72       31.14     20.35 o 
  16   4   3       12.68        1.47     21.98 o 
 -19   5   3        0.79       24.76     35.22 o 
 -17   5   3       32.24       70.37     27.10 o 
 -15   5   3       68.02       83.66     20.10 o 
 -13   5   3        6.51       -3.65     10.88 o 
 -11   5   3        3.58       -8.84      8.84 o 
  -9   5   3     1156.86     1180.22     34.52 o 
  -7   5   3     1136.67     1322.01     34.42 o 
  -5   5   3      663.90      702.55     22.51 o 
  -3   5   3      513.15      513.75     18.67 o 
  -1   5   3     1517.36     1652.57     42.09 o 
   1   5   3     2597.97     2494.92     55.36 o 
   3   5   3      385.19      391.98     18.88 o 
   5   5   3      421.73      381.18     21.52 o 
   7   5   3      165.66      183.75     17.16 o 
   9   5   3       43.11       32.87     12.22 o 
  11   5   3      536.10      571.73     42.91 o 
  13   5   3        0.41       -4.21     16.53 o 
  15   5   3       63.11       40.52     23.10 o 
  17   5   3       50.58       17.68     37.95 o 
 -18   6   3       10.17       38.75     34.29 o 
 -16   6   3       48.90       31.75     25.14 o 
 -14   6   3        2.36       22.52     16.31 o 
 -12   6   3        1.06        3.61     14.48 o 
 -10   6   3       84.55       99.55     20.04 o 
  -8   6   3      601.87      606.85     28.28 o 
  -6   6   3      427.02      461.39     19.76 o 
  -4   6   3        0.04       -1.03      6.75 o 
  -2   6   3       45.10       41.10      9.56 o 
   0   6   3      633.51      515.46     23.89 o 
   2   6   3     4293.24     4524.47     91.33 o 
   4   6   3     1417.04     1409.93     41.07 o 
   6   6   3      194.52      220.40     26.34 o 
   8   6   3      964.76      904.35     35.82 o 
  10   6   3      520.48      518.34     30.57 o 
  12   6   3        1.63       16.53     18.66 o 
  14   6   3       25.16        0.31     19.65 o 
  16   6   3        3.45        9.39     26.29 o 
 -17   7   3        0.71        8.37     20.84 o 
 -15   7   3       38.36       87.06     22.92 o 
 -13   7   3       19.48       31.78     16.88 o 
 -11   7   3       14.32       19.85     14.45 o 
  -9   7   3     1164.50     1114.20     58.63 o 
  -7   7   3      915.90      877.58     87.08 o 
  -5   7   3      531.23      489.26     25.27 o 
  -3   7   3      136.36      124.57     15.38 o 
  -1   7   3      122.35      127.97     15.56 o 
   1   7   3      266.64      258.21     21.06 o 
   3   7   3      363.00      338.95     21.19 o 
   5   7   3       75.24       49.01     12.03 o 
   7   7   3      584.68      613.97     29.92 o 
   9   7   3       42.87       34.53     12.93 o 
  11   7   3      256.92      216.29     24.62 o 
  13   7   3       11.45        8.40     20.09 o 
  15   7   3        9.82       15.75     36.87 o 
 -16   8   3        2.11        5.26     20.22 o 
 -14   8   3        1.53       15.01     35.60 o 
 -12   8   3        8.45       -4.79     32.72 o 
 -10   8   3      133.03      139.47     23.53 o 
  -8   8   3      131.57      101.71     21.15 o 
  -6   8   3      378.38      356.18     48.25 o 
  -4   8   3      195.29      149.54     21.80 o 
  -2   8   3      237.39      206.64     23.49 o 
   0   8   3      159.98      147.78     17.41 o 
   2   8   3        5.73        9.83     10.54 o 
   4   8   3     2004.80     2140.71     59.30 o 
   6   8   3       14.59       24.13     10.86 o 
   8   8   3      162.11      161.34     20.19 o 
  10   8   3        2.46        1.45     13.51 o 
  12   8   3       19.24       19.98     20.09 o 
  14   8   3       65.41       -7.15     52.90 o 
 -15   9   3       19.31       31.12     30.18 o 
 -13   9   3        0.08       22.50     20.71 o 
 -11   9   3      129.87       97.16     23.73 o 
  -9   9   3        8.67      -12.16     12.16 o 
  -7   9   3       15.13        5.14     13.17 o 
  -5   9   3      274.40      295.90     31.99 o 
  -3   9   3      637.65      597.13     38.41 o 
  -1   9   3       91.22       64.71     18.77 o 
   1   9   3      178.72      154.17     25.35 o 
   3   9   3      942.06      970.26     48.34 o 
   5   9   3      281.10      277.32     30.14 o 
   7   9   3        0.16        8.26     15.66 o 
   9   9   3      335.50      270.77     31.51 o 
  11   9   3       21.14       39.32     19.16 o 
  13   9   3        2.10      -25.30     30.06 o 
 -14  10   3        5.01      -19.45     29.99 o 
 -12  10   3       80.08       56.48     25.88 o 
 -10  10   3       48.01       41.14     20.88 o 
  -8  10   3      362.20      342.83     34.85 o 
  -6  10   3      151.72      133.83     25.62 o 
  -4  10   3      285.68      317.80     31.15 o 
  -2  10   3       92.56       59.79     18.75 o 
   0  10   3        7.91        5.62     16.10 o 
   2  10   3        1.51       -3.08     21.84 o 
   4  10   3       14.52       17.60     16.87 o 
   6  10   3     1486.14     1527.99     86.31 o 
   8  10   3      120.84      164.89     29.68 o 
  10  10   3       35.78       25.18     21.33 o 
  12  10   3       72.03      104.42     44.60 o 
 -11  11   3      106.35       94.32     29.36 o 
  -9  11   3      171.95      221.00     34.43 o 
  -7  11   3       47.34       40.94     35.45 o 
  -5  11   3      189.08      166.10     28.21 o 
  -3  11   3       41.22       29.68     18.16 o 
  -1  11   3        2.15       -6.33     14.83 o 
   1  11   3       20.83       33.62     21.42 o 
   3  11   3      261.25      287.06     32.46 o 
   5  11   3      323.86      386.03     38.11 o 
   7  11   3        0.04      -16.46     18.35 o 
   9  11   3       63.06       99.98     28.15 o 
  11  11   3        8.82       23.75     27.31 o 
  -8  12   3        5.53       26.87     24.51 o 
  -6  12   3       12.21        6.62     20.95 o 
  -4  12   3      390.08      395.16     39.45 o 
  -2  12   3        0.99      -13.23     17.24 o 
   0  12   3        4.72        7.46     27.37 o 
   2  12   3      130.97      173.96     32.75 o 
   4  12   3        3.77      -13.89     40.94 o 
   6  12   3      128.96      180.78     38.37 o 
   8  12   3       54.94       58.68     28.14 o 
  -5  13   3        0.02       11.17     21.90 o 
  -3  13   3       24.30       14.76     22.35 o 
  -1  13   3        3.43        8.29     21.40 o 
   1  13   3        1.45       57.13     34.83 o 
   3  13   3      210.87      257.78     41.06 o 
   5  13   3      100.16       75.20     46.90 o 
 -20   0   4        9.67       30.60     35.98 o 
 -18   0   4        2.84       35.60     30.22 o 
 -16   0   4     1150.05     1128.83     82.97 o 
 -14   0   4    11478.59    12432.16    284.31 o 
 -12   0   4       71.29       81.45     17.93 o 
 -10   0   4        8.31       34.57     12.19 o 
  -8   0   4     6104.20     6837.13    167.47 o 
  -6   0   4      250.25      363.76     22.27 o 
  -4   0   4    30493.46    33023.84    636.48 o 
  -2   0   4     3208.57     2880.47     64.35 o 
   0   0   4    25127.92    26207.86    709.63 o 
   2   0   4      626.16      557.92     28.22 o 
   4   0   4        6.23        0.27      6.42 o 
   6   0   4     1529.76     1494.65     74.62 o 
   8   0   4      471.17      512.32     41.06 o 
  10   0   4      511.95      426.28     41.91 o 
  12   0   4      203.91      202.76     42.60 o 
  14   0   4      773.01      653.34     66.36 o 
  16   0   4       75.86       49.59     34.68 o 
 -21   1   4        2.10       21.61     43.06 o 
 -19   1   4       43.57       25.78     25.16 o 
 -17   1   4      120.67      129.82     28.41 o 
 -15   1   4      314.52      314.48     27.35 o 
 -13   1   4     3911.13     4060.70     83.28 o 
 -11   1   4     1620.00     1518.59     41.60 o 
  -9   1   4     6823.85     7645.15    156.33 o 
  -7   1   4     1351.96     1362.29     33.00 o 
  -5   1   4     1171.15     1287.35     28.73 o 
  -3   1   4     1565.84     1507.37     28.67 o 
  -1   1   4      979.59      934.44     21.97 o 
   1   1   4      892.23      877.10     16.83 o 
   3   1   4      111.61       88.45     11.24 o 
   5   1   4     3270.61     3372.95    104.07 o 
   7   1   4        4.60        3.04      6.66 o 
   9   1   4        9.79       21.63     12.53 o 
  11   1   4      236.62      200.57     31.26 o 
  13   1   4      437.48      390.67     34.99 o 
  15   1   4       84.66       87.19     26.42 o 
  17   1   4        1.36      -20.28     20.28 o 
 -20   2   4       94.91       98.44     38.18 o 
 -18   2   4        1.99        2.23     27.68 o 
 -16   2   4       16.01       31.79     24.29 o 
 -14   2   4     3935.75     4318.07    103.35 o 
 -12   2   4      409.25      415.35     22.74 o 
 -10   2   4     1939.24     1953.65     51.53 o 
  -8   2   4      239.55      269.76     15.55 o 
  -6   2   4     5350.76     5791.07     92.72 o 
  -4   2   4     6653.38     6894.95    103.50 o 
  -2   2   4     6671.42     7040.05    222.10 o 
   0   2   4      838.04      825.88     38.21 o 
   2   2   4      214.36      228.87     10.64 o 
   4   2   4       25.03       34.09      6.93 o 
   6   2   4       59.57       66.19     10.59 o 
   8   2   4     2335.10     2461.12     59.48 o 
  10   2   4        8.58        7.22     13.03 o 
  12   2   4      124.26      115.53     22.48 o 
  14   2   4       38.73       15.97     18.72 o 
  16   2   4      241.72      209.58     35.41 o 
 -19   3   4       30.91       -9.79     27.83 o 
 -17   3   4      964.77      956.53     47.23 o 
 -15   3   4       66.07       38.74     15.22 o 
 -13   3   4       60.13       64.92     19.19 o 
 -11   3   4     3151.60     3206.58     67.25 o 
  -9   3   4      920.58     1039.17     31.50 o 
  -7   3   4      323.42      263.09     17.96 o 
  -5   3   4      225.29      213.55     12.12 o 
  -3   3   4      506.54      472.35     14.72 o 
  -1   3   4     2026.33     2324.93     39.58 o 
   1   3   4      419.65      412.15     22.48 o 
   3   3   4       71.69       53.97      6.34 o 
   5   3   4       15.03       16.60      6.76 o 
   7   3   4       70.25      108.55     16.40 o 
   9   3   4      995.08      931.88     43.33 o 
  11   3   4       13.10        6.30     15.34 o 
  13   3   4      266.65      238.98     34.06 o 
  15   3   4        0.29      -17.68     17.68 o 
  17   3   4       55.04       47.64     33.83 o 
 -18   4   4        4.52      -20.12     20.12 o 
 -16   4   4        1.08       10.61     15.12 o 
 -14   4   4      341.66      352.79     26.86 o 
 -12   4   4     1167.19     1253.29     88.30 o 
 -10   4   4        1.21       -2.78      7.19 o 
  -8   4   4     1825.52     2085.67     46.68 o 
  -6   4   4        1.28        3.18      5.47 o 
  -4   4   4        2.30        3.12      4.65 o 
  -2   4   4      127.48       97.35     10.85 o 
   0   4   4        0.00        6.62      4.29 o 
   2   4   4      445.66      447.50     15.24 o 
   4   4   4      164.31      190.15     11.35 o 
   6   4   4      415.49      406.86     20.78 o 
   8   4   4     1485.08     1599.76     48.07 o 
  10   4   4      220.62      196.05     24.19 o 
  12   4   4      169.41      173.08     51.52 o 
  14   4   4       99.52      101.19     25.26 o 
  16   4   4       19.98       19.98     42.91 o 
 -19   5   4       29.45       40.52     38.91 o 
 -17   5   4       26.08       68.59     68.01 o 
 -15   5   4      197.99      240.38     30.66 o 
 -13   5   4        8.36       10.40     11.64 o 
 -11   5   4      267.15      263.87     22.39 o 
  -9   5   4       38.33       35.14      9.44 o 
  -7   5   4      182.95      155.14     13.94 o 
  -5   5   4      109.97      120.70     11.13 o 
  -3   5   4       27.96       33.60      6.44 o 
  -1   5   4     3197.99     3417.59     70.63 o 
   1   5   4     7394.24     7717.65    117.19 o 
   3   5   4      208.35      171.04     13.46 o 
   5   5   4      295.25      280.28     36.21 o 
   7   5   4      748.41      713.52     29.78 o 
   9   5   4      134.04      119.79     17.60 o 
  11   5   4     1223.85     1182.28     55.94 o 
  13   5   4       50.70       44.66     20.85 o 
  15   5   4       13.01       20.17     50.79 o 
 -18   6   4       35.83      102.87     27.90 o 
 -16   6   4        0.23       11.34     20.91 o 
 -14   6   4        4.08      -10.96     14.15 o 
 -12   6   4       34.23       30.81     15.83 o 
 -10   6   4      511.82      525.90     35.91 o 
  -8   6   4        3.65       10.69      8.68 o 
  -6   6   4      178.70      171.48     16.69 o 
  -4   6   4      455.91      396.44     22.34 o 
  -2   6   4     2661.45     2921.55     78.80 o 
   0   6   4     2558.19     2811.39     77.67 o 
   2   6   4     7727.81     8130.15    147.96 o 
   4   6   4       51.36       33.29     11.87 o 
   6   6   4      387.52      415.57     23.42 o 
   8   6   4      172.85      160.46     18.05 o 
  10   6   4      540.31      559.37     38.98 o 
  12   6   4      145.61      136.01     28.62 o 
  14   6   4        0.40      -20.79     20.85 o 
  16   6   4        0.35      -23.96     23.96 o 
 -17   7   4        0.24       15.54     22.38 o 
 -15   7   4      158.04      210.34     70.55 o 
 -13   7   4       36.92       47.49     18.13 o 
 -11   7   4      209.94      212.68     30.41 o 
  -9   7   4       79.08      103.73     34.18 o 
  -7   7   4        0.07       -4.71     11.51 o 
  -5   7   4        0.14        0.13      7.92 o 
  -3   7   4      655.61      729.35     43.27 o 
  -1   7   4     1343.77     1364.51     42.11 o 
   1   7   4     2840.22     3010.33     80.09 o 
   3   7   4        5.08       -8.08      8.08 o 
   5   7   4     2427.66     2395.83     61.35 o 
   7   7   4      606.30      586.92     29.84 o 
   9   7   4       15.75       26.18     12.48 o 
  11   7   4      334.88      322.13     34.19 o 
  13   7   4       27.31       47.06     23.23 o 
  15   7   4        1.39      -17.95     23.46 o 
 -16   8   4       56.22       75.74     27.49 o 
 -14   8   4       28.11       55.05     21.19 o 
 -12   8   4       23.90       26.91     17.18 o 
 -10   8   4        7.21       38.99     34.68 o 
  -8   8   4      196.13      207.29     38.83 o 
  -6   8   4      724.88      862.66     57.05 o 
  -4   8   4       13.93       22.59     14.07 o 
  -2   8   4      552.60      514.24     26.93 o 
   0   8   4       78.52       64.91     17.64 o 
   2   8   4       53.58       61.39     14.01 o 
   4   8   4     1477.97     1511.10     91.42 o 
   6   8   4     3259.65     3624.23     90.59 o 
   8   8   4      182.24      192.37     21.68 o 
  10   8   4       81.79       81.59     17.86 o 
  12   8   4        7.78        1.07     21.48 o 
  14   8   4       57.07       73.77     30.43 o 
 -15   9   4       35.47       25.44     21.80 o 
 -13   9   4       21.15      -21.32     22.26 o 
 -11   9   4      125.82      117.22     28.33 o 
  -9   9   4        6.81      -12.50     12.50 o 
  -7   9   4        0.00       -6.03     19.03 o 
  -5   9   4        5.58        6.44     14.29 o 
  -3   9   4      611.18      553.86     37.18 o 
  -1   9   4      122.83      145.55     33.60 o 
   1   9   4       97.31      118.92     24.76 o 
   3   9   4     3501.67     3715.11     89.18 o 
   5   9   4      394.54      403.22     35.38 o 
   7   9   4      762.74      787.75     37.60 o 
   9   9   4       89.51       93.18     18.60 o 
  11   9   4        1.64       20.54     21.47 o 
  13   9   4       13.32       -1.77     32.68 o 
 -14  10   4       68.96       87.04     39.45 o 
 -12  10   4        7.02       32.08     26.87 o 
 -10  10   4       56.52       23.73     19.53 o 
  -8  10   4       15.56       21.38     16.91 o 
  -6  10   4       11.82       -1.77     30.49 o 
  -4  10   4       27.19       35.28     17.18 o 
  -2  10   4       11.06        1.97     14.17 o 
   0  10   4       13.65        1.97     17.25 o 
   2  10   4      153.27      141.16     25.17 o 
   4  10   4      165.35      134.01     25.63 o 
   6  10   4        6.34       13.12     16.56 o 
   8  10   4       81.69      109.23     23.12 o 
  10  10   4       47.87       74.26     26.01 o 
  12  10   4       53.43       46.60     37.29 o 
 -11  11   4       53.53       76.09     24.95 o 
  -9  11   4       42.25       16.37     27.26 o 
  -7  11   4       48.42       64.12     23.83 o 
  -5  11   4        0.83      -16.70     16.70 o 
  -3  11   4      121.79      103.82     24.14 o 
  -1  11   4        7.07        7.11     15.71 o 
   1  11   4       10.11        5.05     19.87 o 
   3  11   4      581.49      572.82     42.82 o 
   5  11   4      976.53      893.98     53.98 o 
   7  11   4      120.70      145.17     28.55 o 
   9  11   4        0.54        9.94     23.40 o 
  -8  12   4      117.99      169.31     32.56 o 
  -6  12   4        0.06       17.06     41.71 o 
  -4  12   4        1.46       34.11     20.41 o 
  -2  12   4        0.00        2.34     17.84 o 
   0  12   4        8.88       -0.85     18.41 o 
   2  12   4      428.98      486.83     43.82 o 
   4  12   4      103.94      103.57     27.26 o 
   6  12   4        9.71       -4.73     21.59 o 
   8  12   4        3.09      -27.31     44.75 o 
  -5  13   4        0.29      -16.59     47.25 o 
  -3  13   4       32.15       12.59     22.18 o 
  -1  13   4        0.69        3.33     21.96 o 
   1  13   4       73.24      127.49     41.60 o 
   3  13   4       57.60       68.39     29.85 o 
   5  13   4       17.77       24.07     44.60 o 
 -21   1   5        1.65       27.11     28.92 o 
 -19   1   5       33.70       41.28     39.60 o 
 -17   1   5      377.96      324.30     31.74 o 
 -15   1   5       35.53       14.39     11.26 o 
 -13   1   5     1648.03     1732.61     48.40 o 
 -11   1   5     1163.64     1271.57     37.82 o 
  -9   1   5       72.97       98.76     11.87 o 
  -7   1   5     9939.26    11479.24    170.94 o 
  -5   1   5     6731.38     7559.03    114.52 o 
  -3   1   5      384.52      392.06     13.65 o 
  -1   1   5     1281.93     1241.29     37.32 o 
   1   1   5      658.37      580.62     16.50 o 
   3   1   5     2282.67     2528.84     50.60 o 
   5   1   5      792.62      830.13     26.00 o 
   7   1   5       22.35       10.93      9.72 o 
   9   1   5       27.51       38.84     14.64 o 
  11   1   5      139.20       86.82     20.90 o 
  13   1   5     1507.14     1449.72     66.07 o 
  15   1   5        2.70       -2.38     21.48 o 
  17   1   5       76.18       70.14     30.32 o 
 -20   2   5        0.03        3.78     46.52 o 
 -18   2   5      240.98      198.76     50.75 o 
 -16   2   5        5.27       21.63     13.35 o 
 -14   2   5     4541.37     4670.98     94.64 o 
 -12   2   5      162.18      203.70     22.63 o 
 -10   2   5       57.56       48.91     10.46 o 
  -8   2   5     1883.03     2309.38     71.96 o 
  -6   2   5     3749.23     3569.20     68.27 o 
  -4   2   5     3406.20     3527.51     58.79 o 
  -2   2   5     3302.76     3500.20     65.76 o 
   0   2   5       15.41       11.51      6.63 o 
   2   2   5     1819.88     1928.56     33.17 o 
   4   2   5     1066.45      950.21     28.98 o 
   6   2   5      201.30      118.64     12.46 o 
   8   2   5       35.92       19.78     11.83 o 
  10   2   5       49.07       42.15     29.95 o 
  12   2   5      371.80      331.74     31.86 o 
  14   2   5       15.71       24.47     19.45 o 
  16   2   5      248.37      294.06     41.04 o 
 -19   3   5      125.27      220.29     51.29 o 
 -17   3   5       35.86       38.02     16.27 o 
 -15   3   5       14.14        7.93     14.25 o 
 -13   3   5     3671.87     3684.27     78.96 o 
 -11   3   5      980.61      975.06     37.21 o 
  -9   3   5      424.29      451.13     20.88 o 
  -7   3   5        1.62       14.94      6.25 o 
  -5   3   5        9.83        8.35      5.56 o 
  -3   3   5        0.11        5.88      5.62 o 
  -1   3   5       39.06       48.76      5.79 o 
   1   3   5    15027.35    16761.58    392.57 o 
   3   3   5     1121.27     1121.47     23.76 o 
   5   3   5     2215.51     2468.25     55.35 o 
   7   3   5      236.00      199.02     16.93 o 
   9   3   5        7.20       13.51     15.46 o 
  11   3   5        8.49       27.76     15.50 o 
  13   3   5       27.81       46.48     25.26 o 
  15   3   5      158.45      127.29     31.80 o 
 -20   4   5        0.59      -18.92     33.68 o 
 -18   4   5        1.18       15.19     20.57 o 
 -16   4   5      143.97      170.17     31.75 o 
 -14   4   5       68.78       58.31     16.28 o 
 -12   4   5     3211.86     3462.45     73.82 o 
 -10   4   5      203.66      188.77     15.88 o 
  -8   4   5       18.65        9.33      6.68 o 
  -6   4   5       35.29       30.13      7.30 o 
  -4   4   5       81.28      109.87      9.61 o 
  -2   4   5     5889.25     6288.40    113.64 o 
   0   4   5       83.92       77.71      8.22 o 
   2   4   5     1330.27     1539.20     29.56 o 
   4   4   5        5.16        1.55      6.25 o 
   6   4   5      355.96      333.70     19.70 o 
   8   4   5     1447.73     1485.71     90.04 o 
  10   4   5        0.28        1.04     27.03 o 
  12   4   5       58.58       49.00     20.24 o 
  14   4   5       18.88       12.11     22.41 o 
  16   4   5       49.96       22.63     26.73 o 
 -19   5   5       74.50       79.73     37.14 o 
 -17   5   5        0.15       24.24     21.00 o 
 -15   5   5        6.16       -6.97     21.11 o 
 -13   5   5      442.67      367.49     37.33 o 
 -11   5   5      166.37      157.98     19.33 o 
  -9   5   5      506.02      541.56     27.98 o 
  -7   5   5        2.84        5.57      8.74 o 
  -5   5   5      214.72      217.06     16.90 o 
  -3   5   5      314.47      263.23     16.80 o 
  -1   5   5        6.28        9.73      9.34 o 
   1   5   5     2294.62     2320.46     43.43 o 
   3   5   5       15.76        4.84      6.80 o 
   5   5   5       12.21        5.52     14.97 o 
   7   5   5     2064.20     2283.15     82.16 o 
   9   5   5      191.61      223.34     25.63 o 
  11   5   5       23.33       16.33     16.56 o 
  13   5   5        0.48       20.54     29.95 o 
  15   5   5        4.02       18.30     23.81 o 
 -18   6   5        0.10       -7.91     23.83 o 
 -16   6   5       35.48       -9.13     21.80 o 
 -14   6   5       31.95       27.13     17.48 o 
 -12   6   5      266.24      220.71     26.27 o 
 -10   6   5     1172.70     1217.71     63.97 o 
  -8   6   5       15.39       16.17     10.21 o 
  -6   6   5      152.25      134.66     15.79 o 
  -4   6   5      220.05      200.06     16.96 o 
  -2   6   5     3228.44     3280.45     72.25 o 
   0   6   5       49.93       27.66     10.05 o 
   2   6   5     1044.01     1013.56     38.33 o 
   4   6   5     1493.46     1538.30     79.38 o 
   6   6   5       36.94       37.07     11.11 o 
   8   6   5     1036.49     1076.31     39.69 o 
  10   6   5        1.51       -3.26     18.72 o 
  12   6   5       50.89       11.91     18.76 o 
  14   6   5        5.20      -22.80     22.80 o 
 -17   7   5        0.43      -19.06     19.06 o 
 -15   7   5        3.50       16.11     17.39 o 
 -13   7   5      214.60      238.33     30.12 o 
 -11   7   5       68.95       63.16     18.60 o 
  -9   7   5       42.60       25.64     14.25 o 
  -7   7   5       40.93       54.82     12.77 o 
  -5   7   5      306.65      278.55     20.81 o 
  -3   7   5     1966.80     2029.22     54.36 o 
  -1   7   5       38.22       19.03     12.04 o 
   1   7   5       95.60      107.41     15.09 o 
   3   7   5     1423.03     1367.63     42.48 o 
   5   7   5        0.69      -11.60     13.18 o 
   7   7   5      286.30      282.35     21.80 o 
   9   7   5      352.68      307.25     30.08 o 
  11   7   5      163.17      196.32     44.98 o 
  13   7   5        0.35       -0.33     21.20 o 
  15   7   5       50.17       92.81     41.83 o 
 -16   8   5       50.16      102.72     28.24 o 
 -14   8   5       24.38       31.25     19.70 o 
 -12   8   5      290.24      320.34     56.01 o 
 -10   8   5      181.16      159.35     26.28 o 
  -8   8   5       40.82       30.15     16.04 o 
  -6   8   5      119.07      157.39     23.59 o 
  -4   8   5       25.30       15.28     10.91 o 
  -2   8   5     1403.47     1444.85     46.31 o 
   0   8   5     1918.61     1964.95     55.99 o 
   2   8   5     4494.45     4696.28    120.93 o 
   4   8   5     1952.14     2158.37     60.08 o 
   6   8   5     1531.60     1495.47     48.77 o 
   8   8   5        4.89       -9.28     11.66 o 
  10   8   5        2.98      -12.85     19.31 o 
  12   8   5       18.89       20.73     21.39 o 
  14   8   5       46.17       78.92     32.33 o 
 -15   9   5      166.84      199.08     36.14 o 
 -13   9   5        7.93       13.12     44.10 o 
 -11   9   5       33.78       21.79     16.93 o 
  -9   9   5        1.14        2.73     16.80 o 
  -7   9   5      139.18      143.79     25.82 o 
  -5   9   5       44.97       40.86     16.14 o 
  -3   9   5        4.76      -10.98     11.61 o 
  -1   9   5      179.44      159.11     32.87 o 
   1   9   5      205.44      295.53     42.33 o 
   3   9   5      206.84      181.42     21.09 o 
   5   9   5      172.51      161.21     21.83 o 
   7   9   5       12.63        1.08     12.77 o 
   9   9   5        0.01      -12.62     16.61 o 
  11   9   5      106.36       97.26     27.82 o 
  13   9   5        0.56       -6.23     25.88 o 
 -14  10   5        1.74       46.98     34.06 o 
 -12  10   5       12.93       -4.06     30.14 o 
 -10  10   5       24.73        9.99     16.18 o 
  -8  10   5      465.10      469.15     40.91 o 
  -6  10   5      112.69      144.00     39.41 o 
  -4  10   5      411.75      396.96     38.21 o 
  -2  10   5       43.60       49.98     18.00 o 
   0  10   5       32.29       71.87     23.40 o 
   2  10   5        3.06       12.90     16.00 o 
   4  10   5      188.99      190.58     28.59 o 
   6  10   5      104.63      115.59     24.36 o 
   8  10   5       23.68       37.93     20.53 o 
  10  10   5       31.06        2.38     32.06 o 
 -11  11   5      104.83       56.52     23.27 o 
  -9  11   5       29.18       -1.50     36.29 o 
  -7  11   5       29.54       25.92     33.56 o 
  -5  11   5       43.67       26.08     19.75 o 
  -3  11   5      134.40      100.04     23.43 o 
  -1  11   5       19.53       13.23     17.20 o 
   1  11   5        2.96       22.53     33.14 o 
   3  11   5       23.85       51.53     31.18 o 
   5  11   5        5.78       30.92     21.15 o 
   7  11   5        1.22      -19.31     19.31 o 
   9  11   5        4.21      -14.22     36.22 o 
  -8  12   5        1.23       -1.42     21.82 o 
  -6  12   5        2.92      -11.96     20.38 o 
  -4  12   5        4.10       -3.32     19.97 o 
  -2  12   5        5.12       -2.52     18.27 o 
   0  12   5       41.55       59.48     43.94 o 
   2  12   5       16.08        1.72     21.56 o 
   4  12   5        8.17       20.34     28.95 o 
   6  12   5       60.48       32.04     24.56 o 
  -5  13   5       26.38       -2.00     36.29 o 
  -3  13   5       56.10       57.53     24.40 o 
  -1  13   5       26.69       58.38     25.16 o 
   1  13   5        2.63       20.42     21.01 o 
   3  13   5        0.89       18.79     25.37 o 
 -20   0   6        0.05        1.31     32.45 o 
 -18   0   6       51.26      105.57     38.29 o 
 -16   0   6      252.35      232.64     79.31 o 
 -14   0   6      299.01      288.26     57.13 o 
 -12   0   6        9.85        0.01     11.37 o 
 -10   0   6      154.38      113.60     19.12 o 
  -8   0   6     1792.39     1971.57     62.26 o 
  -6   0   6        6.52       16.89      8.67 o 
  -4   0   6      941.42      813.89     29.59 o 
  -2   0   6       19.40       32.45      7.46 o 
   0   0   6     1340.15     1485.30     55.75 o 
   2   0   6     4058.76     4223.00    133.25 o 
   4   0   6      225.78      262.20     25.53 o 
   6   0   6        8.78       16.22     12.84 o 
   8   0   6      176.32      180.16     30.22 o 
  10   0   6        0.02       11.00     18.07 o 
  12   0   6       39.47       50.82     28.30 o 
  14   0   6      334.00      257.35     51.13 o 
  16   0   6        1.52       23.45     38.68 o 
 -21   1   6       14.81       67.07     31.61 o 
 -19   1   6       83.66       70.96     26.58 o 
 -17   1   6      205.66      199.33     32.99 o 
 -15   1   6      164.00      139.21     23.07 o 
 -13   1   6      405.59      400.32     25.89 o 
 -11   1   6      562.76      496.33     23.48 o 
  -9   1   6      301.01      272.31     20.24 o 
  -7   1   6      270.91      305.96     16.07 o 
  -5   1   6     9008.61     9821.27    145.18 o 
  -3   1   6      280.82      276.98     14.26 o 
  -1   1   6     1597.39     1676.78     36.34 o 
   1   1   6     4026.90     4382.53     67.08 o 
   3   1   6      293.08      265.96     24.90 o 
   5   1   6      699.71      642.08     28.45 o 
   7   1   6       60.55       55.25     13.45 o 
   9   1   6      167.48      139.03     20.67 o 
  11   1   6      373.78      363.35     33.12 o 
  13   1   6        4.02       10.80     18.47 o 
  15   1   6       88.49       90.67     29.91 o 
 -20   2   6        5.22       -2.61     31.37 o 
 -18   2   6      110.50      126.84     23.38 o 
 -16   2   6      816.36      810.22     41.46 o 
 -14   2   6      107.14      111.92     15.58 o 
 -12   2   6       21.27        0.51      8.46 o 
 -10   2   6      632.07      750.03     27.71 o 
  -8   2   6       23.88       29.60      7.99 o 
  -6   2   6       39.79       40.73      7.48 o 
  -4   2   6      420.80      360.89     14.06 o 
  -2   2   6     2220.24     2582.47     52.64 o 
   0   2   6      862.05     1074.29     36.81 o 
   2   2   6      368.06      401.81     12.03 o 
   4   2   6     1832.67     2001.82     38.66 o 
   6   2   6      199.47      203.27     20.68 o 
   8   2   6      139.66      124.58     19.50 o 
  10   2   6       13.51        2.88     14.96 o 
  12   2   6      251.13      244.45     54.63 o 
  14   2   6      277.83      266.39     36.01 o 
  16   2   6       53.94       75.65     30.79 o 
 -19   3   6      265.33      296.41     41.28 o 
 -17   3   6      499.04      410.14     41.27 o 
 -15   3   6     1085.29     1007.70     83.11 o 
 -13   3   6     3091.16     3153.60     71.18 o 
 -11   3   6      312.72      300.33     19.26 o 
  -9   3   6      523.26      475.48     24.34 o 
  -7   3   6      187.87      181.41     15.49 o 
  -5   3   6     1519.44     1598.89     34.95 o 
  -3   3   6      716.45      633.45     22.46 o 
  -1   3   6     4086.74     4585.34     70.93 o 
   1   3   6        0.00       -5.90      7.69 o 
   3   3   6       49.17       59.47      6.91 o 
   5   3   6       62.66       85.74     11.55 o 
   7   3   6     1106.71     1155.96     70.43 o 
   9   3   6       39.06       48.53     16.19 o 
  11   3   6       23.27       28.75     16.62 o 
  13   3   6      517.04      543.10     48.48 o 
  15   3   6      201.84      211.69     38.23 o 
 -20   4   6      258.08      341.16     62.74 o 
 -18   4   6      118.54       67.54     25.54 o 
 -16   4   6        0.23      -18.84     18.84 o 
 -14   4   6      178.49      209.33     29.97 o 
 -12   4   6      383.84      316.37     24.89 o 
 -10   4   6       84.51       58.58     12.96 o 
  -8   4   6       11.03        0.88      8.24 o 
  -6   4   6     1178.10     1184.08     37.68 o 
  -4   4   6     2981.57     3243.65     69.28 o 
  -2   4   6     2049.23     2318.39     51.89 o 
   0   4   6      702.46      680.21     32.81 o 
   2   4   6        6.27        0.75      7.86 o 
   4   4   6        4.82       -1.05      6.24 o 
   6   4   6       16.34       13.15      9.01 o 
   8   4   6      263.36      275.27     25.03 o 
  10   4   6        0.07      -13.41     13.51 o 
  12   4   6       17.75       23.50     19.80 o 
  14   4   6       29.10       -2.69     21.13 o 
  16   4   6      158.06      294.11     58.51 o 
 -19   5   6       24.82       45.38     25.18 o 
 -17   5   6        0.00      -26.02     33.22 o 
 -15   5   6       10.82        7.23     16.71 o 
 -13   5   6     1418.64     1378.89     78.04 o 
 -11   5   6       18.90       31.56     12.50 o 
  -9   5   6       48.85       34.41     11.14 o 
  -7   5   6       71.72       74.89     13.45 o 
  -5   5   6      212.31      206.75     18.00 o 
  -3   5   6     2202.94     2268.99     54.41 o 
  -1   5   6      874.79      913.76     28.65 o 
   1   5   6       70.83       54.49     13.54 o 
   3   5   6       44.26       42.12     14.81 o 
   5   5   6      255.30      246.29     16.90 o 
   7   5   6     1318.57     1411.26     93.85 o 
   9   5   6        0.73        2.23     13.46 o 
  11   5   6        2.98      -12.06     15.63 o 
  13   5   6        0.10       -7.51     18.10 o 
  15   5   6      163.87      153.39     33.68 o 
 -18   6   6        0.00       -4.65     19.71 o 
 -16   6   6        3.48       -0.03     24.76 o 
 -14   6   6      143.22      142.92     27.29 o 
 -12   6   6     2051.48     2258.92     84.55 o 
 -10   6   6      834.80      904.49     57.86 o 
  -8   6   6       84.46      102.78     28.48 o 
  -6   6   6      220.77      230.51     19.40 o 
  -4   6   6      922.66     1028.98     35.99 o 
  -2   6   6     1973.35     1979.25     50.81 o 
   0   6   6        0.44        6.12      7.07 o 
   2   6   6      610.88      640.19     37.56 o 
   4   6   6      188.01      158.49     15.08 o 
   6   6   6     2143.48     2214.48     57.83 o 
   8   6   6        0.76        7.75     13.82 o 
  10   6   6        0.22        9.67     15.30 o 
  12   6   6       25.26       19.69     19.98 o 
  14   6   6        1.20       -5.90     24.30 o 
 -17   7   6       60.64       42.01     24.59 o 
 -15   7   6      214.23      222.72     55.48 o 
 -13   7   6      120.77       62.24     22.41 o 
 -11   7   6      503.19      522.29     38.69 o 
  -9   7   6      463.96      473.07     35.75 o 
  -7   7   6       83.76       71.91     14.59 o 
  -5   7   6     1417.29     1536.86     50.39 o 
  -3   7   6      178.06      162.90     23.52 o 
  -1   7   6      612.88      658.65     28.29 o 
   1   7   6     2058.27     2024.84     53.78 o 
   3   7   6       13.93       17.44      9.79 o 
   5   7   6      931.75      866.75     33.25 o 
   7   7   6       24.13       19.73     19.65 o 
   9   7   6       49.00       28.84     17.13 o 
  11   7   6      101.35      126.58     25.62 o 
  13   7   6       60.54       25.71     24.50 o 
 -16   8   6      159.13      122.62     29.99 o 
 -14   8   6        0.67       -5.18     18.05 o 
 -12   8   6       34.33       55.67     20.06 o 
 -10   8   6       81.55       48.49     22.95 o 
  -8   8   6       15.35       12.57     14.91 o 
  -6   8   6      488.01      545.35     56.17 o 
  -4   8   6      215.17      254.01     36.04 o 
  -2   8   6     2100.37     2130.93     58.90 o 
   0   8   6     1689.91     1712.98     59.19 o 
   2   8   6     3953.62     4158.94    121.68 o 
   4   8   6      104.67      126.94     19.56 o 
   6   8   6      482.92      420.14     26.07 o 
   8   8   6        0.46      -14.41     14.41 o 
  10   8   6       20.29       12.77     20.01 o 
  12   8   6        3.10       25.87     22.88 o 
 -15   9   6        5.95       28.43     22.29 o 
 -13   9   6        3.05       -1.27     18.91 o 
 -11   9   6       95.26      139.45     25.86 o 
  -9   9   6      658.30      692.36     46.91 o 
  -7   9   6      313.43      301.04     52.40 o 
  -5   9   6       36.00       68.81     30.87 o 
  -3   9   6      171.33      185.13     24.38 o 
  -1   9   6       50.87       36.48     12.13 o 
   1   9   6        9.79       16.60     12.53 o 
   3   9   6     1133.70     1124.10     70.62 o 
   5   9   6      383.33      361.89     26.65 o 
   7   9   6        0.89        0.86     12.19 o 
   9   9   6        6.53       -2.94     18.51 o 
  11   9   6       52.50       42.83     24.95 o 
 -12  10   6       21.58       30.59     23.57 o 
 -10  10   6       46.38       60.46     27.64 o 
  -8  10   6       58.11       22.54     20.71 o 
  -6  10   6      224.18      247.52     43.94 o 
  -4  10   6       10.73        9.53     15.85 o 
  -2  10   6       43.03       44.44     31.18 o 
   0  10   6      112.00       68.66     38.14 o 
   2  10   6        0.08       11.19     17.10 o 
   4  10   6       32.06       37.36     20.03 o 
   6  10   6        2.26       -7.71     27.80 o 
 -11  11   6       22.99       40.72     25.25 o 
  -9  11   6      441.60      479.12     44.88 o 
  -7  11   6        0.06       31.26     20.65 o 
  -5  11   6        0.41      -11.33     17.35 o 
  -3  11   6       44.25       31.78     18.45 o 
  -1  11   6        1.19      -15.87     15.87 o 
   3  11   6     2114.86     2310.66     85.45 o 
   5  11   6       34.49       30.08     22.48 o 
  -8  12   6       25.46       28.13     24.46 o 
  -6  12   6      130.02      102.10     33.91 o 
  -4  12   6       10.68        4.92     18.63 o 
  -2  12   6       24.02       16.99     21.58 o 
   0  12   6       10.13        7.65     20.33 o 
   2  12   6       27.18       48.59     25.70 o 
   4  12   6      362.26      361.71     46.10 o 
   6  12   6      169.88      249.59     55.59 o 
  -3  13   6      480.59      633.01     51.79 o 
  -1  13   6       38.06       42.41     30.22 o 
   1  13   6      246.26      287.53     38.47 o 
 -21   1   7        1.98      -36.22     36.22 o 
 -19   1   7     1200.69     1366.12     60.65 o 
 -17   1   7       30.78       10.12     19.11 o 
 -15   1   7        0.80       -2.26     13.79 o 
 -13   1   7       76.56       69.92     13.20 o 
 -11   1   7      566.70      632.87     30.13 o 
  -9   1   7        8.29        2.13      7.07 o 
  -7   1   7      794.86      986.76     34.13 o 
  -5   1   7      268.76      241.37     15.12 o 
  -3   1   7       29.27       55.29      8.71 o 
  -1   1   7     2752.80     3098.77     59.97 o 
   1   1   7      343.81      350.12     14.49 o 
   3   1   7      277.91      253.60     17.45 o 
   5   1   7      194.75      202.11     18.28 o 
   7   1   7        0.45        3.95     11.27 o 
   9   1   7        0.01       -3.68     12.65 o 
  11   1   7        0.11      -13.33     20.72 o 
  13   1   7        0.59      -17.70     17.70 o 
  15   1   7        0.45       -1.82     25.45 o 
 -20   2   7      193.59      275.50     54.21 o 
 -18   2   7      126.61      113.60     27.81 o 
 -16   2   7        7.91      -12.40     13.53 o 
 -14   2   7       61.86       70.64     13.81 o 
 -12   2   7        5.15        6.23      8.04 o 
 -10   2   7      174.25      192.14     17.76 o 
  -8   2   7      131.54      160.29     13.65 o 
  -6   2   7     1772.35     1835.50     39.49 o 
  -4   2   7       10.52        8.89      6.63 o 
  -2   2   7     6191.76     7361.85    128.39 o 
   0   2   7     2603.72     2707.41     53.79 o 
   2   2   7      246.95      185.10      9.50 o 
   4   2   7       16.85       13.54      7.98 o 
   6   2   7      216.68      181.33     19.59 o 
   8   2   7      948.62      925.29     42.44 o 
  10   2   7      175.84      164.05     25.59 o 
  12   2   7      370.72      380.97     36.83 o 
  14   2   7      609.96      628.28     68.97 o 
 -19   3   7        7.65       12.68     23.07 o 
 -17   3   7        6.45        8.87     59.90 o 
 -15   3   7      489.66      386.09     30.59 o 
 -13   3   7      220.70      218.57     24.26 o 
 -11   3   7       46.27       57.60     13.69 o 
  -9   3   7      283.41      280.62     33.87 o 
  -7   3   7     2557.26     2761.40     83.58 o 
  -5   3   7      674.35      782.98     53.68 o 
  -3   3   7     8168.81    10091.20    173.67 o 
  -1   3   7     4183.19     4780.65     74.38 o 
   1   3   7      776.97      801.89     50.67 o 
   3   3   7      234.56      188.52      9.74 o 
   5   3   7       72.42       87.71     25.34 o 
   7   3   7      810.31      741.80     86.58 o 
   9   3   7        2.26      -13.88     13.88 o 
  11   3   7       95.58      100.11     23.55 o 
  13   3   7        6.68       10.96     23.11 o 
  15   3   7        2.37       -2.71     23.70 o 
 -20   4   7      197.94      313.34     53.05 o 
 -18   4   7       10.62       47.40     24.05 o 
 -16   4   7        0.00       36.11     24.26 o 
 -14   4   7        3.43       -0.39     16.82 o 
 -12   4   7      115.71      108.74     18.77 o 
 -10   4   7       24.00       14.56     10.67 o 
  -8   4   7      212.15      243.36     34.87 o 
  -6   4   7       42.86       42.07     13.10 o 
  -4   4   7     3010.83     3361.31     92.04 o 
  -2   4   7      422.88      469.56     29.12 o 
   0   4   7        0.05       -1.58      8.02 o 
   2   4   7      295.53      297.29     24.11 o 
   4   4   7      388.81      429.09     19.02 o 
   6   4   7       13.82       19.63     11.53 o 
   8   4   7      439.22      363.19     28.75 o 
  10   4   7       19.16        7.17     15.59 o 
  12   4   7        3.14       -7.76     20.45 o 
  14   4   7       10.40       -5.73     29.64 o 
 -19   5   7        7.19       16.80     27.56 o 
 -17   5   7       13.87       -7.19     25.45 o 
 -15   5   7       61.99       94.56     25.28 o 
 -13   5   7      771.26      819.55     76.20 o 
 -11   5   7        2.64       12.20     10.09 o 
  -9   5   7       26.84       23.21     11.41 o 
  -7   5   7      264.94      287.63     21.65 o 
  -5   5   7       74.31       64.62     11.78 o 
  -3   5   7        1.17       -0.37      7.31 o 
  -1   5   7       82.25       97.77     17.61 o 
   1   5   7      220.56      201.04     26.91 o 
   3   5   7      229.01      274.69     25.20 o 
   5   5   7     2000.37     2155.17     62.86 o 
   7   5   7     1310.28     1231.85     48.45 o 
   9   5   7        1.67       -2.57     14.27 o 
  11   5   7       27.71       68.62     20.48 o 
  13   5   7        2.43       -6.73     28.99 o 
  15   5   7       54.38       24.61     40.44 o 
 -18   6   7        5.74      -18.92     18.92 o 
 -16   6   7      212.93      239.97     48.90 o 
 -14   6   7      159.04      157.09     28.03 o 
 -12   6   7     1121.61     1171.38     59.74 o 
 -10   6   7      207.08      225.33     30.17 o 
  -8   6   7      282.80      295.18     23.09 o 
  -6   6   7      106.99      131.76     15.86 o 
  -4   6   7       17.31       24.95     10.06 o 
  -2   6   7      269.76      308.66     26.57 o 
   0   6   7      108.93       51.27     16.72 o 
   2   6   7        0.27       -2.25      9.41 o 
   4   6   7      385.24      346.45     19.30 o 
   6   6   7      822.23      722.64     35.18 o 
   8   6   7      492.85      439.34     31.57 o 
  10   6   7        0.19      -17.70     17.70 o 
  12   6   7       26.41       24.03     19.83 o 
  14   6   7       23.28       52.98     35.37 o 
 -17   7   7       55.28       47.73     41.44 o 
 -15   7   7        4.34       38.74     21.32 o 
 -13   7   7       72.85       70.28     22.08 o 
 -11   7   7      879.04     1027.42     55.06 o 
  -9   7   7       26.67       37.48     13.11 o 
  -7   7   7        0.14       10.92     10.24 o 
  -5   7   7      637.05      551.41     28.55 o 
  -3   7   7      307.60      273.31     22.88 o 
  -1   7   7        3.00        7.68      8.71 o 
   1   7   7      103.52       98.35     14.08 o 
   3   7   7      154.75      157.89     16.48 o 
   5   7   7      256.92      273.30     20.13 o 
   7   7   7       69.51       50.51     15.90 o 
   9   7   7        1.72       -4.25     14.73 o 
  11   7   7      108.24      108.39     26.40 o 
  13   7   7       93.65       76.00     28.93 o 
 -16   8   7      213.07      261.91     36.33 o 
 -14   8   7        0.03       16.96     18.42 o 
 -12   8   7      673.20      665.22     48.44 o 
 -10   8   7       58.65       60.45     28.87 o 
  -8   8   7      687.39      631.79     79.01 o 
  -6   8   7      772.31      799.97     44.69 o 
  -4   8   7      167.54      150.74     24.35 o 
  -2   8   7      893.90      902.05     36.12 o 
   0   8   7      234.04      207.72     28.39 o 
   2   8   7       34.72       34.64     11.62 o 
   4   8   7      777.69      759.01     43.95 o 
   6   8   7      183.22      178.29     23.86 o 
   8   8   7       89.64      160.01     42.91 o 
  10   8   7       94.61       58.36     33.68 o 
  12   8   7      112.52      129.25     47.60 o 
 -15   9   7        0.79      -15.47     19.61 o 
 -13   9   7        2.96       14.16     20.10 o 
 -11   9   7      300.67      347.22     39.65 o 
  -9   9   7        0.02       -4.71     18.42 o 
  -7   9   7      460.85      494.47     39.89 o 
  -5   9   7      139.72      132.63     25.15 o 
  -3   9   7      455.01      474.78     28.98 o 
  -1   9   7        0.71       -2.16     10.24 o 
   1   9   7      681.93      639.99     34.05 o 
   3   9   7      228.74      229.04     23.22 o 
   5   9   7      167.59      157.92     43.29 o 
   7   9   7        0.05      -11.61     25.37 o 
   9   9   7       93.75       33.99     35.83 o 
  11   9   7       83.83      112.65     48.29 o 
 -12  10   7       14.61       37.54     25.39 o 
 -10  10   7      318.98      340.34     38.83 o 
  -8  10   7      802.62      963.27     57.47 o 
  -6  10   7       73.32       32.52     18.21 o 
  -4  10   7       60.49       66.90     21.19 o 
  -2  10   7      171.83      159.53     35.68 o 
   0  10   7       14.04       -9.00     13.99 o 
   2  10   7      294.82      285.90     27.17 o 
   4  10   7      103.42       71.11     21.50 o 
   6  10   7       15.83        3.54     25.37 o 
   8  10   7       13.76       15.07     34.75 o 
  10  10   7       23.81       14.46     37.83 o 
 -11  11   7      127.95      102.36     32.20 o 
  -9  11   7      266.78      231.84     36.48 o 
  -7  11   7        0.27        3.40     20.56 o 
  -5  11   7       30.33       13.34     19.40 o 
  -3  11   7        9.56        5.42     22.07 o 
  -1  11   7       20.70        8.84     22.99 o 
   1  11   7      207.93      115.64     30.53 o 
   3  11   7      255.79      258.89     52.90 o 
   5  11   7        0.03      -20.53     27.83 o 
  -8  12   7      224.59      254.55     43.29 o 
  -6  12   7       74.30       68.45     25.55 o 
  -4  12   7        5.29       17.92     19.75 o 
  -2  12   7      273.16      293.71     40.87 o 
   0  12   7        3.64       14.22     24.68 o 
   2  12   7       16.54       -2.13     20.02 o 
   4  12   7      294.11      450.43     65.51 o 
  -3  13   7        2.61        5.84     33.14 o 
  -1  13   7        0.38       -8.07     30.83 o 
   1  13   7       25.46       30.45     39.68 o 
 -18   0   8      325.81      355.34     38.95 o 
 -16   0   8       31.93       37.28     18.78 o 
 -14   0   8      100.83       76.19     19.45 o 
 -12   0   8       60.28       19.03     14.41 o 
 -10   0   8     1192.34     1053.07     48.63 o 
  -8   0   8     1583.84     1692.14     56.98 o 
  -6   0   8      209.51      209.54     19.26 o 
  -4   0   8      118.76       77.58     13.11 o 
  -2   0   8     1391.22     1542.53     54.98 o 
   0   0   8    10803.19    12728.97    362.31 o 
   2   0   8     1560.17     1868.91     75.05 o 
   4   0   8       91.99       80.89     20.22 o 
   6   0   8      887.17      905.62     56.90 o 
   8   0   8     1286.93     1394.26     78.74 o 
  10   0   8      278.21      242.21     42.37 o 
  12   0   8       14.73       20.99     27.37 o 
  14   0   8       62.83       76.81     40.60 o 
 -21   1   8        6.40       67.20     44.21 o 
 -19   1   8       10.36       22.69     23.64 o 
 -17   1   8      112.62       96.53     20.27 o 
 -15   1   8       18.60       -1.14     10.75 o 
 -13   1   8      105.58       93.55     14.50 o 
 -11   1   8       20.40       11.46      8.56 o 
  -9   1   8     1719.46     1846.40     44.34 o 
  -7   1   8       52.52       47.66      8.61 o 
  -5   1   8       12.19       26.83      6.28 o 
  -3   1   8     1766.13     1836.08     48.43 o 
  -1   1   8      290.52      469.26     18.21 o 
   1   1   8       77.86       76.85      9.19 o 
   3   1   8       50.79       50.44     12.34 o 
   5   1   8      397.59      408.35     25.63 o 
   7   1   8     1369.84     1471.06     54.23 o 
   9   1   8       24.57       29.49     30.26 o 
  11   1   8      328.90      260.05     31.61 o 
  13   1   8       17.30       -1.53     38.02 o 
  15   1   8        2.89      -29.06     30.91 o 
 -20   2   8       66.07      110.95     32.12 o 
 -18   2   8      866.35     1029.93    109.38 o 
 -16   2   8        3.95        8.37     13.89 o 
 -14   2   8        3.56       10.06     13.04 o 
 -12   2   8        9.67       11.89     10.42 o 
 -10   2   8        1.80        4.61     13.07 o 
  -8   2   8      205.51      206.79     18.49 o 
  -6   2   8     2435.64     2780.13     63.94 o 
  -4   2   8      332.90      349.06     18.59 o 
  -2   2   8       57.91       47.69      8.05 o 
   0   2   8       62.13       55.46      7.01 o 
   2   2   8      457.78      504.76     22.63 o 
   4   2   8       29.80       21.19     10.00 o 
   6   2   8      287.47      278.50     24.31 o 
   8   2   8     4759.52     5114.68    129.76 o 
  10   2   8        4.79        6.15     16.31 o 
  12   2   8      287.53      328.04     38.91 o 
  14   2   8      119.69      156.46     31.75 o 
 -21   3   8      431.54      436.51     70.28 o 
 -19   3   8      172.53      217.77     37.98 o 
 -17   3   8        7.58      -11.31     38.10 o 
 -15   3   8       44.31       21.19     17.01 o 
 -13   3   8      253.12      196.14     21.94 o 
 -11   3   8      323.92      365.56     25.08 o 
  -9   3   8       76.77       74.01     13.98 o 
  -7   3   8     1077.53     1178.85     39.43 o 
  -5   3   8        0.83        5.90      7.18 o 
  -3   3   8       73.42       56.66      9.26 o 
  -1   3   8     1111.30     1175.36     25.11 o 
   1   3   8      314.05      261.15     21.64 o 
   3   3   8      664.30      676.25     26.21 o 
   5   3   8      699.32      663.49     30.33 o 
   7   3   8      865.63      860.03     52.71 o 
   9   3   8      601.41      587.96     58.24 o 
  11   3   8       77.12       86.18     22.60 o 
  13   3   8      166.37      167.58     32.59 o 
  15   3   8       93.54      140.17     47.13 o 
 -20   4   8       11.14       64.64     29.98 o 
 -18   4   8        2.06       19.49     21.78 o 
 -16   4   8       41.53       23.11     23.68 o 
 -14   4   8        6.37      -12.44     12.44 o 
 -12   4   8      235.44      255.30     27.70 o 
 -10   4   8       89.19       61.00     14.06 o 
  -8   4   8       33.25       15.70     10.39 o 
  -6   4   8      683.78      811.74     32.00 o 
  -4   4   8     1086.92     1086.47     34.60 o 
  -2   4   8      616.50      698.98     49.11 o 
   0   4   8       13.98       38.84     12.61 o 
   2   4   8      187.71      164.33     20.21 o 
   4   4   8        2.98        4.35      9.15 o 
   6   4   8      119.21      114.61     17.97 o 
   8   4   8        7.02       21.46     15.35 o 
  10   4   8        0.46       -3.47     14.96 o 
  12   4   8      271.19      286.26     39.14 o 
  14   4   8      221.39      273.58     41.37 o 
 -19   5   8       12.05        9.26     27.73 o 
 -17   5   8       29.17       65.36     23.43 o 
 -15   5   8      162.12      139.94     28.03 o 
 -13   5   8      729.30      687.15     37.16 o 
 -11   5   8       40.82       28.87     13.71 o 
  -9   5   8      414.88      400.64     26.05 o 
  -7   5   8      176.71      186.68     19.10 o 
  -5   5   8        1.13        6.38      7.88 o 
  -3   5   8     1037.62     1060.24     34.39 o 
  -1   5   8       21.02       14.50      6.81 o 
   1   5   8       26.37       12.65     21.57 o 
   3   5   8      163.48      175.93     31.37 o 
   5   5   8     1565.49     1546.09     50.27 o 
   7   5   8      922.12      917.72     41.21 o 
   9   5   8       89.36       80.07     20.94 o 
  11   5   8        6.60        5.17     18.05 o 
  13   5   8      117.13      133.54     33.95 o 
 -18   6   8        0.13      -33.41     45.13 o 
 -16   6   8      262.57      253.98     36.10 o 
 -14   6   8      663.99      659.77     47.76 o 
 -12   6   8      617.12      652.98     36.54 o 
 -10   6   8      697.64      740.79     36.96 o 
  -8   6   8     1181.84     1195.23     44.22 o 
  -6   6   8      323.55      291.38     24.47 o 
  -4   6   8       31.97       38.96     11.65 o 
  -2   6   8      680.11      653.83     26.92 o 
   0   6   8        0.14       -0.95      7.97 o 
   2   6   8       61.40       52.44     36.56 o 
   4   6   8     1546.93     1722.12    100.27 o 
   6   6   8       93.93       57.98     27.76 o 
   8   6   8       16.66       21.59     16.26 o 
  10   6   8        1.08       16.44     18.66 o 
  12   6   8        7.62       15.90     22.75 o 
 -17   7   8       30.08       48.50     25.07 o 
 -15   7   8        2.86      -15.46     19.93 o 
 -13   7   8       43.23       38.71     21.70 o 
 -11   7   8      273.02      263.12     32.58 o 
  -9   7   8      227.71      233.07     24.71 o 
  -7   7   8     3902.95     4370.29    100.91 o 
  -5   7   8       58.26       49.29     13.45 o 
  -3   7   8     5467.37     6107.08    123.07 o 
  -1   7   8      206.91      217.23     17.55 o 
   1   7   8      407.08      360.21     31.80 o 
   3   7   8      450.85      490.99     74.16 o 
   5   7   8       98.04       86.04     30.68 o 
   7   7   8      164.72      224.21     42.29 o 
   9   7   8       39.57       27.91     29.30 o 
  11   7   8      244.22      436.82     65.20 o 
 -16   8   8       10.18        8.89     39.10 o 
 -14   8   8       83.90       94.20     26.12 o 
 -12   8   8      671.73      715.27     51.16 o 
 -10   8   8     1148.49     1273.14     63.84 o 
  -8   8   8      601.84      617.85     42.04 o 
  -6   8   8     1256.99     1407.59     50.21 o 
  -4   8   8      174.64      157.30     19.74 o 
  -2   8   8       44.47       31.70     11.69 o 
   0   8   8       45.43       51.85     18.15 o 
   2   8   8        0.07        3.56     12.94 o 
   4   8   8       76.51       49.29     29.22 o 
   6   8   8       41.47       46.98     27.53 o 
   8   8   8       20.87       15.69     28.37 o 
  10   8   8       84.92      113.41     44.44 o 
 -15   9   8        7.72       10.40     35.33 o 
 -13   9   8       43.26       37.02     31.41 o 
 -11   9   8      742.11      668.11     78.27 o 
  -9   9   8      804.02      827.90     52.79 o 
  -7   9   8       57.73       86.28     23.29 o 
  -5   9   8       44.20       32.30     22.76 o 
  -3   9   8       79.72       69.47     14.95 o 
  -1   9   8      154.71      123.02     27.66 o 
   1   9   8        4.05       10.04     12.32 o 
   3   9   8      321.87      338.28     39.18 o 
   5   9   8       23.40       24.30     28.07 o 
   7   9   8       50.70       16.61     25.37 o 
   9   9   8       60.01       33.83     41.06 o 
 -12  10   8       18.62       35.92     25.80 o 
 -10  10   8       88.67       95.94     27.83 o 
  -8  10   8      396.85      445.17     40.72 o 
  -6  10   8        7.55       14.24     18.47 o 
  -4  10   8       71.35       79.99     30.64 o 
  -2  10   8        1.02       14.47     16.52 o 
   0  10   8      110.96      108.26     18.69 o 
   2  10   8      110.70      105.94     25.20 o 
   4  10   8       66.01      108.03     38.29 o 
   6  10   8        3.52       13.99     30.37 o 
   8  10   8        0.01       -3.23     37.98 o 
 -11  11   8      978.45     1059.79     94.73 o 
  -9  11   8      189.46      124.17     30.63 o 
  -7  11   8       84.95       89.61     26.12 o 
  -5  11   8       14.13        0.59     19.49 o 
  -3  11   8       36.31        7.64     18.25 o 
  -1  11   8        1.48        3.43     31.68 o 
   1  11   8       37.36       76.58     34.37 o 
   3  11   8       92.35      115.95     40.14 o 
  -8  12   8      278.42      305.50     42.58 o 
  -6  12   8       13.30       21.59     26.18 o 
  -4  12   8       39.11       36.14     24.88 o 
  -2  12   8      171.88      288.52     46.86 o 
   2  12   8       36.25       21.84     32.37 o 
  -3  13   8        3.97       29.60     40.14 o 
 -19   1   9      219.83      276.47     40.84 o 
 -17   1   9       25.70       25.86     16.51 o 
 -15   1   9       21.35       34.58     14.74 o 
 -13   1   9        5.47        5.20     13.15 o 
 -11   1   9       51.81       57.08     17.14 o 
  -9   1   9       44.65       41.50     11.49 o 
  -7   1   9      227.65      261.23     31.40 o 
  -5   1   9      750.42      832.43     29.01 o 
  -3   1   9        4.90        9.47      7.05 o 
  -1   1   9     6917.88     8045.64    170.69 o 
   1   1   9        5.20       12.21      7.88 o 
   3   1   9      549.73      516.74     27.29 o 
   5   1   9      176.58      153.68     20.95 o 
   7   1   9       86.31       75.89     19.49 o 
   9   1   9     3891.89     4780.41    200.26 o 
  11   1   9        8.40       23.61     20.98 o 
  13   1   9        5.97       -7.23     21.73 o 
 -20   2   9      128.01      207.00     75.31 o 
 -18   2   9      546.46      611.34     65.01 o 
 -16   2   9       82.48       56.09     27.88 o 
 -14   2   9      240.89      215.47     22.61 o 
 -12   2   9      136.21      100.44     16.72 o 
 -10   2   9      424.80      416.30     26.37 o 
  -8   2   9     1347.82     1460.18     45.49 o 
  -6   2   9      205.86      201.81     17.23 o 
  -4   2   9      266.99      232.50     16.42 o 
  -2   2   9      781.15      759.36     25.74 o 
   0   2   9     2602.72     2823.60     74.55 o 
   2   2   9       78.44       94.65     13.55 o 
   4   2   9      133.74      169.64     24.14 o 
   6   2   9     3357.56     3740.81     99.94 o 
   8   2   9      295.74      280.65     39.06 o 
  10   2   9      185.56      182.01     28.01 o 
  12   2   9      291.84      283.91     37.10 o 
  14   2   9       20.51       10.01     26.05 o 
 -19   3   9        6.44       48.07     25.31 o 
 -17   3   9      132.94      179.52     30.44 o 
 -15   3   9      118.03      130.21     27.17 o 
 -13   3   9      564.18      534.81     32.53 o 
 -11   3   9      152.97      122.66     18.77 o 
  -9   3   9      389.73      455.06     26.69 o 
  -7   3   9      964.16     1126.93     39.04 o 
  -5   3   9       21.92       16.89      9.10 o 
  -3   3   9      893.40     1106.57     56.17 o 
  -1   3   9       10.01       25.14     10.13 o 
   1   3   9     1553.50     1752.42     85.50 o 
   3   3   9      122.44      171.56     33.79 o 
   5   3   9     1638.18     1800.20     62.70 o 
   7   3   9      674.99      702.77     37.40 o 
   9   3   9       61.48       63.77     19.89 o 
  11   3   9        6.52        9.69     20.13 o 
  13   3   9        3.05        7.51     23.93 o 
 -20   4   9       13.25       -3.78     26.37 o 
 -18   4   9      306.39      278.10     37.62 o 
 -16   4   9      399.32      466.42     42.46 o 
 -14   4   9        4.85      -11.39     11.39 o 
 -12   4   9      158.99      210.91     22.91 o 
 -10   4   9        8.98        4.11      9.92 o 
  -8   4   9      770.43      912.86     38.64 o 
  -6   4   9     4798.82     5544.72    112.67 o 
  -4   4   9        7.15       15.17      8.75 o 
  -2   4   9      123.79      143.72     22.91 o 
   0   4   9        0.18      -12.61     12.99 o 
   2   4   9        0.03       22.45     17.30 o 
   4   4   9      425.38      445.08     24.53 o 
   6   4   9      133.25      107.55     18.58 o 
   8   4   9       33.40       25.09     14.75 o 
  10   4   9        0.40      -23.30     24.72 o 
  12   4   9      116.03      132.11     28.25 o 
  14   4   9        0.47        0.54     38.68 o 
 -19   5   9       19.38       68.44     44.10 o 
 -17   5   9        0.08      -22.11     22.11 o 
 -15   5   9       17.55      -15.77     15.77 o 
 -13   5   9      296.57      327.14     32.21 o 
 -11   5   9      110.97       81.91     17.29 o 
  -9   5   9        0.28       -8.86      8.86 o 
  -7   5   9     1252.62     1350.66     45.41 o 
  -5   5   9       85.97       93.20     21.46 o 
  -3   5   9       51.21       64.01     11.82 o 
  -1   5   9      184.60      162.25     13.02 o 
   1   5   9       20.29        5.31     16.76 o 
   3   5   9       51.36       62.97     25.60 o 
   5   5   9      271.60      288.34     42.52 o 
   7   5   9        5.34       -2.77     19.99 o 
   9   5   9       12.17        0.92     25.30 o 
  11   5   9        6.59       -8.00     27.91 o 
 -18   6   9        2.13       38.12     26.13 o 
 -16   6   9      544.69      622.97     53.05 o 
 -14   6   9       49.78       52.96     34.68 o 
 -12   6   9     1317.34     1424.43     55.02 o 
 -10   6   9      871.60      961.91     42.74 o 
  -8   6   9     1609.48     1719.39     55.33 o 
  -6   6   9     1653.47     1661.75     51.53 o 
  -4   6   9       12.48       13.69      9.89 o 
  -2   6   9        9.29        9.70      8.62 o 
   0   6   9      304.09      266.15     28.57 o 
   2   6   9        0.48      -10.15     16.61 o 
   4   6   9       39.61       16.38     21.38 o 
   6   6   9        2.10        8.38     19.68 o 
   8   6   9      127.28      154.63     39.98 o 
  10   6   9        3.21      -26.53     26.53 o 
 -17   7   9       30.36       14.28     24.37 o 
 -15   7   9        2.84        8.01     42.33 o 
 -13   7   9      114.16      154.29     40.68 o 
 -11   7   9       13.88      -12.19     12.19 o 
  -9   7   9      634.89      660.02     40.20 o 
  -7   7   9     2049.16     2216.18    111.74 o 
  -5   7   9      255.33      256.25     22.44 o 
  -3   7   9      722.96      775.33     32.19 o 
  -1   7   9        1.99       -8.89      8.89 o 
   1   7   9      338.03      328.71     44.75 o 
   3   7   9      276.54      283.42     44.67 o 
   5   7   9      114.80      170.24     38.75 o 
   7   7   9        7.35       20.22     23.68 o 
   9   7   9       61.81       65.59     34.06 o 
  11   7   9        0.40      -15.46     36.29 o 
 -16   8   9        0.30      -44.48     48.17 o 
 -14   8   9       98.83      113.77     27.23 o 
 -12   8   9      292.89      378.45     92.85 o 
 -10   8   9     1580.24     1841.30    107.42 o 
  -8   8   9      712.98      676.42     37.21 o 
  -6   8   9      468.84      478.87     30.29 o 
  -4   8   9      302.20      256.48     28.81 o 
  -2   8   9      718.13      735.79     33.01 o 
   0   8   9       31.69       49.04     30.49 o 
   2   8   9       36.64       62.05     28.45 o 
   4   8   9       21.15       -4.00     25.07 o 
   6   8   9       74.87      102.73     37.45 o 
   8   8   9        0.98      -23.37     23.37 o 
  10   8   9       12.15       15.99     35.37 o 
 -15   9   9        2.68       59.51     37.29 o 
 -13   9   9        2.64       27.76     30.87 o 
 -11   9   9      390.62      434.14     43.25 o 
  -9   9   9       10.19       16.66     18.99 o 
  -7   9   9      313.93      332.37     35.52 o 
  -5   9   9       19.87       -3.57     12.21 o 
  -3   9   9      508.86      470.91     29.61 o 
  -1   9   9       11.86       13.15     12.66 o 
   1   9   9       41.56       21.14     23.37 o 
   5   9   9       30.76       47.06     32.22 o 
   7   9   9       99.70       64.67     42.14 o 
   9   9   9        0.81       27.07     36.37 o 
 -12  10   9       46.99       30.11     25.72 o 
 -10  10   9      189.24      207.08     34.18 o 
  -8  10   9      303.49      305.38     38.86 o 
  -6  10   9        1.83       -6.91     19.38 o 
  -4  10   9       30.64       41.20     20.85 o 
  -2  10   9      605.50      647.88     35.13 o 
   0  10   9       21.66        1.60     26.34 o 
   2  10   9        9.33       80.43     31.83 o 
   4  10   9        6.87       17.76     28.68 o 
   6  10   9      100.62      142.56     41.75 o 
 -11  11   9       14.16       33.76     36.98 o 
  -9  11   9       30.02       35.99     26.81 o 
  -7  11   9       12.23       21.45     21.75 o 
  -5  11   9       14.15       22.82     20.38 o 
  -3  11   9       37.17       42.82     21.31 o 
  -1  11   9        3.82       13.92     32.14 o 
  -6  12   9       50.62       30.59     31.22 o 
  -4  12   9        0.36       22.58     61.09 o 
  -2  12   9       50.01      100.80     48.75 o 
   0  12   9        6.95        7.61     32.22 o 
 -20   0  10       42.75       21.22     40.06 o 
 -18   0  10       92.01       86.04     33.99 o 
 -16   0  10       36.50       77.81     31.45 o 
 -14   0  10        3.50        6.23     22.38 o 
 -12   0  10      998.31      907.39     70.66 o 
 -10   0  10      108.68      144.17     32.68 o 
  -8   0  10     1646.30     1846.61     93.73 o 
  -6   0  10      514.59      519.24     45.13 o 
  -4   0  10       48.80       25.68     15.22 o 
  -2   0  10      246.94      244.67     27.76 o 
   0   0  10     4357.22     4691.65    155.24 o 
   2   0  10     4527.62     4993.21    167.08 o 
   4   0  10       83.22       75.28     22.53 o 
   6   0  10     8968.01    10846.99    337.94 o 
   8   0  10     2788.25     3441.71    145.40 o 
  10   0  10      162.68      114.87     38.68 o 
  12   0  10        0.55       52.59     33.06 o 
 -21   1  10       14.08       -0.85     40.14 o 
 -19   1  10       18.42       23.07     25.47 o 
 -17   1  10       32.79       40.79     22.40 o 
 -15   1  10      546.93      497.98     42.13 o 
 -13   1  10      596.71      566.47     41.59 o 
 -11   1  10        0.07        9.89     13.13 o 
  -9   1  10      275.57      271.45     28.27 o 
  -7   1  10       24.61       18.30     12.97 o 
  -5   1  10     1091.71      973.58    107.03 o 
  -3   1  10       25.82       11.21      9.83 o 
  -1   1  10      665.07      647.74     43.79 o 
   1   1  10      160.35      151.40     16.72 o 
   3   1  10     1336.47     1406.47     49.16 o 
   5   1  10      542.97      533.14     33.70 o 
   7   1  10        4.52      -11.64     14.51 o 
   9   1  10      696.20      836.97     48.31 o 
  11   1  10        4.89       -9.76     21.55 o 
  13   1  10       36.17       45.95     26.01 o 
 -20   2  10      194.23      244.59     67.36 o 
 -18   2  10      126.37      209.85     35.02 o 
 -16   2  10      105.07       92.99     26.34 o 
 -14   2  10      173.49      224.50     35.68 o 
 -12   2  10      127.45      102.11     17.60 o 
 -10   2  10      239.61      288.27     28.55 o 
  -8   2  10       97.32       80.84     14.52 o 
  -6   2  10     2164.18     2160.91     55.48 o 
  -4   2  10       11.39       13.37     10.41 o 
  -2   2  10       40.55       31.58      9.93 o 
   0   2  10      696.99      814.00     31.25 o 
   2   2  10      146.28      112.60     15.46 o 
   4   2  10     1138.70     1298.16     70.01 o 
   6   2  10      427.99      431.91     30.51 o 
   8   2  10        3.07       -7.65     15.65 o 
  10   2  10       81.79      103.44     25.53 o 
  12   2  10       13.61      -21.23     21.23 o 
 -19   3  10       17.97        7.77     32.83 o 
 -17   3  10       19.59       35.87     17.79 o 
 -15   3  10      293.59      309.45     27.57 o 
 -13   3  10        1.32      -10.20     10.20 o 
 -11   3  10      140.29      129.92     18.92 o 
  -9   3  10       93.84       60.22     14.42 o 
  -7   3  10     1383.95     1400.69     45.00 o 
  -5   3  10      194.36      160.35     16.79 o 
  -3   3  10        1.60        1.04      8.68 o 
  -1   3  10        9.68        9.62      7.90 o 
   1   3  10      467.90      452.30     62.44 o 
   3   3  10        7.38        9.29      8.69 o 
   5   3  10      299.71      325.80     25.77 o 
   7   3  10      456.65      475.00     32.67 o 
   9   3  10     1172.28     1255.98     56.52 o 
  11   3  10       99.72       94.54     26.05 o 
  13   3  10        7.91      -33.60     33.60 o 
 -20   4  10       71.43      108.95     46.29 o 
 -18   4  10      206.05      241.39     36.97 o 
 -16   4  10      815.26      759.37     42.56 o 
 -14   4  10       18.09       33.15     23.07 o 
 -12   4  10      209.30      232.07     23.46 o 
 -10   4  10      234.77      237.29     32.15 o 
  -8   4  10       32.19        0.58     11.34 o 
  -6   4  10     1159.11     1166.62     40.43 o 
  -4   4  10      234.48      193.45     17.53 o 
  -2   4  10       92.02       78.97     14.69 o 
   0   4  10      791.91      832.42     59.82 o 
   2   4  10      250.08      215.76     36.68 o 
   4   4  10     1013.33      868.17     68.36 o 
   6   4  10       36.72       23.07     24.99 o 
   8   4  10        2.34        5.62     15.76 o 
  10   4  10      285.42      275.95     33.79 o 
  12   4  10        0.07        6.68     24.09 o 
 -19   5  10      104.27      126.80     35.10 o 
 -17   5  10      215.51      299.58     40.68 o 
 -15   5  10      411.90      460.53     54.05 o 
 -13   5  10      501.63      462.54     39.17 o 
 -11   5  10       58.56       32.74     22.36 o 
  -9   5  10     1385.27     1537.34     76.84 o 
  -7   5  10     2851.10     2943.52     75.30 o 
  -5   5  10       23.66       39.90     12.45 o 
  -3   5  10        0.26       -7.40     10.62 o 
  -1   5  10        2.76       -5.07     16.53 o 
   1   5  10      980.42      905.54     68.05 o 
   3   5  10      425.58      310.18     43.37 o 
   5   5  10        1.15       15.53     20.84 o 
   7   5  10      508.48      642.65     66.36 o 
   9   5  10       38.89       53.82     30.60 o 
  11   5  10        6.58       13.99     32.29 o 
 -18   6  10       92.89       78.47     32.03 o 
 -16   6  10        1.73      -13.92     22.19 o 
 -14   6  10       78.15       93.07     34.68 o 
 -12   6  10      126.98      123.40     22.25 o 
 -10   6  10      697.41      737.15     37.83 o 
  -8   6  10       43.32       32.83     13.44 o 
  -6   6  10       62.78       70.79     17.91 o 
  -4   6  10        7.12       29.61     11.18 o 
  -2   6  10        3.35        0.75     14.72 o 
   0   6  10       58.41       55.44     25.91 o 
   2   6  10       86.29      103.42     31.60 o 
   4   6  10      399.04      489.18     56.82 o 
   6   6  10       14.15      -19.22     19.22 o 
   8   6  10       23.31       75.35     36.29 o 
  10   6  10        2.13      -27.37     27.37 o 
 -17   7  10       98.77      142.32     45.44 o 
 -15   7  10        5.83       -7.41     36.87 o 
 -13   7  10       45.44       49.19     26.37 o 
 -11   7  10      281.74      329.51     33.28 o 
  -9   7  10      733.53      800.14     59.57 o 
  -7   7  10      327.87      342.23     27.26 o 
  -5   7  10      276.99      249.69     21.52 o 
  -3   7  10       31.72       15.88     10.23 o 
  -1   7  10      111.86       75.35     29.91 o 
   1   7  10      197.67      169.70     36.75 o 
   3   7  10      143.71      177.46     41.60 o 
   5   7  10       23.67       62.74     31.45 o 
   7   7  10       44.42       36.22     30.91 o 
   9   7  10       33.09      107.88     44.14 o 
 -16   8  10       31.61       25.91     38.75 o 
 -14   8  10      369.17      350.81     43.34 o 
 -12   8  10       69.70       69.31     25.96 o 
 -10   8  10        0.10       -5.29     17.34 o 
  -8   8  10      844.04      965.97     57.94 o 
  -6   8  10      104.69      111.40     18.98 o 
  -4   8  10      227.64      249.99     47.42 o 
  -2   8  10       17.30       34.60     16.81 o 
   0   8  10       25.79       -3.15     21.30 o 
   2   8  10       77.94      101.34     35.45 o 
   4   8  10       41.65       15.99     25.68 o 
   6   8  10      136.01      141.40     41.67 o 
   8   8  10        3.62       25.60     31.83 o 
 -15   9  10       56.40      139.86     47.83 o 
 -13   9  10       99.15       83.19     46.56 o 
 -11   9  10     1898.95     2315.63     95.89 o 
  -9   9  10       97.22       96.13     32.29 o 
  -7   9  10       28.12       27.37     14.65 o 
  -5   9  10      197.44      172.85     27.60 o 
  -3   9  10        6.85       16.10     12.36 o 
  -1   9  10      159.41      162.85     41.14 o 
   1   9  10        7.04      -16.45     20.91 o 
   3   9  10       24.28       44.90     38.21 o 
   5   9  10       90.58       97.50     44.37 o 
   7   9  10        1.59        2.92     32.60 o 
 -12  10  10      319.25      327.43     72.05 o 
 -10  10  10       52.04       64.23     25.99 o 
  -8  10  10      115.24      137.59     57.82 o 
  -6  10  10        5.06        4.12     17.77 o 
  -4  10  10       22.44      -10.41     32.99 o 
  -2  10  10       22.80       22.52     20.77 o 
   0  10  10        1.08      -15.30     22.68 o 
   2  10  10        1.44       58.90     34.14 o 
   4  10  10        3.72       -0.77     31.76 o 
   6  10  10       41.31      116.57     46.21 o 
  -9  11  10       28.28       35.13     25.75 o 
  -7  11  10        8.30        6.85     22.23 o 
  -5  11  10        2.49      -13.02     21.07 o 
  -3  11  10       24.53       41.91     38.45 o 
  -6  12  10       16.54      -12.94     26.12 o 
  -4  12  10        1.81       28.83     43.21 o 
 -19   1  11       15.15       41.17     24.61 o 
 -17   1  11        2.85       21.67     21.27 o 
 -15   1  11     1573.29     1507.35     73.75 o 
 -13   1  11        4.91      -27.91     27.91 o 
 -11   1  11      283.10      258.66     44.17 o 
  -9   1  11       53.22       56.26     17.76 o 
  -7   1  11       97.92       74.83     38.52 o 
  -5   1  11     2019.84     2114.94    121.26 o 
  -3   1  11       22.21       15.96     10.65 o 
  -1   1  11      106.52       63.22     19.80 o 
   1   1  11      101.58       96.21     17.23 o 
   3   1  11        1.51       -3.94     11.68 o 
   5   1  11      291.79      338.38     29.58 o 
   7   1  11       92.94       79.56     21.27 o 
   9   1  11      185.68      205.37     30.68 o 
  11   1  11        0.33      -12.63     21.54 o 
  13   1  11        0.43      -38.68     38.68 o 
 -20   2  11       18.90       12.38     44.60 o 
 -18   2  11        0.01      -20.97     55.94 o 
 -16   2  11       27.10        3.69     36.25 o 
 -14   2  11       30.81       22.39     53.25 o 
 -12   2  11      356.43      375.33     35.47 o 
 -10   2  11       60.21       40.05     17.20 o 
  -8   2  11      986.35     1052.87     49.60 o 
  -6   2  11     3694.29     3733.94    101.77 o 
  -4   2  11      137.04      120.15     18.31 o 
  -2   2  11       39.58       33.49     10.91 o 
   0   2  11      825.76      879.80     60.74 o 
   2   2  11      852.91      863.97     36.33 o 
   4   2  11        0.86       -5.25     11.62 o 
   6   2  11      180.44      227.77     27.00 o 
   8   2  11        0.53       15.47     18.10 o 
  10   2  11       47.80       46.41     26.19 o 
  12   2  11        2.19      -24.09     24.09 o 
 -19   3  11        1.44       50.98     36.83 o 
 -17   3  11       77.52       67.61     27.36 o 
 -15   3  11       68.54       46.21     23.89 o 
 -13   3  11       88.79       67.81     21.70 o 
 -11   3  11       50.65       62.29     20.62 o 
  -9   3  11      388.09      372.66     32.21 o 
  -7   3  11      999.61      912.02     44.38 o 
  -5   3  11        0.03       -7.53     11.14 o 
  -3   3  11      227.16      256.06     21.59 o 
  -1   3  11      178.14      161.05     16.08 o 
   1   3  11      309.72      310.66     24.37 o 
   3   3  11       23.08       35.21     18.57 o 
   5   3  11      532.36      491.67     31.12 o 
   7   3  11      532.74      585.51     36.75 o 
   9   3  11      655.51      736.76     45.52 o 
  11   3  11        0.06       19.39     24.45 o 
 -18   4  11       17.26      -10.76     30.99 o 
 -16   4  11      238.14      218.34     34.74 o 
 -14   4  11        1.09       21.58     14.76 o 
 -12   4  11      184.62      200.44     24.15 o 
 -10   4  11      277.24      251.87     30.08 o 
  -8   4  11        0.09       -5.71     13.11 o 
  -6   4  11     1090.22     1063.32     47.71 o 
  -4   4  11       59.63      108.31     18.16 o 
  -2   4  11       47.11       28.69     10.61 o 
   0   4  11      238.34      276.35     40.14 o 
   2   4  11      360.56      319.48     43.75 o 
   4   4  11       18.61        2.00     23.84 o 
   6   4  11        8.20       -5.69     24.22 o 
   8   4  11       80.33       63.36     35.14 o 
  10   4  11      433.88      486.57     66.66 o 
 -17   5  11      779.53     1004.43    138.67 o 
 -15   5  11        7.39        3.77     15.48 o 
 -13   5  11       85.71       94.03     20.13 o 
 -11   5  11       83.47       58.40     16.83 o 
  -9   5  11     1324.74     1446.25     82.92 o 
  -7   5  11     1057.48     1171.72     51.82 o 
  -5   5  11        2.59      -10.36     10.36 o 
  -3   5  11       56.20       57.06     13.44 o 
  -1   5  11      548.32      463.96     49.13 o 
   1   5  11      716.65      767.60     64.82 o 
   3   5  11      844.17      891.47     72.12 o 
   5   5  11       24.03       52.67     27.91 o 
   7   5  11      125.97      141.86     41.67 o 
   9   5  11       20.34       44.44     32.52 o 
 -18   6  11       37.78       37.60     40.14 o 
 -16   6  11      143.19      179.69     56.90 o 
 -14   6  11       55.87       65.71     19.67 o 
 -12   6  11      447.38      497.93     41.96 o 
 -10   6  11      103.89       88.03     19.39 o 
  -8   6  11      251.27      297.23     25.91 o 
  -6   6  11       46.97       52.74     17.03 o 
  -4   6  11        8.62      -11.22     11.22 o 
  -2   6  11       30.48        9.38     18.76 o 
   0   6  11      414.14      344.78     48.60 o 
   2   6  11      284.46      315.64     46.44 o 
   4   6  11       18.57       16.07     23.45 o 
   6   6  11       24.04       55.44     33.29 o 
   8   6  11       16.32      -23.53     25.22 o 
 -17   7  11       12.96       17.84     35.29 o 
 -15   7  11       67.50       89.80     29.53 o 
 -13   7  11      466.86      518.45     59.90 o 
 -11   7  11       21.36       25.99     15.66 o 
  -9   7  11       57.61       56.97     17.26 o 
  -7   7  11       71.05       64.56     16.29 o 
  -5   7  11        7.27        2.40     13.42 o 
  -3   7  11        4.71      -12.53     13.07 o 
  -1   7  11      335.16      299.11     45.06 o 
   1   7  11      227.08      201.68     40.98 o 
   3   7  11       26.75       88.50     31.29 o 
   5   7  11       40.22       55.44     31.45 o 
   7   7  11        3.69       34.99     30.99 o 
 -16   8  11       43.98       34.29     35.75 o 
 -14   8  11       25.35       46.84     27.29 o 
 -12   8  11       16.21       -7.42     24.53 o 
 -10   8  11      119.00      132.50     27.71 o 
  -8   8  11       14.60       14.62     14.30 o 
  -6   8  11       12.22       13.08     13.21 o 
  -4   8  11        0.24       -3.01     12.69 o 
  -2   8  11      209.84      208.14     43.44 o 
   0   8  11       53.44       47.44     31.45 o 
   2   8  11      114.51      119.64     39.06 o 
   4   8  11       97.58       76.43     35.98 o 
   6   8  11        8.68      -29.45     29.45 o 
 -13   9  11      239.44      380.88     43.99 o 
 -11   9  11      327.04      383.33     43.28 o 
  -9   9  11       56.53       68.86     24.78 o 
  -7   9  11       44.44       14.61     14.90 o 
  -5   9  11      212.37      194.07     28.13 o 
  -3   9  11       39.73       63.20     31.83 o 
  -1   9  11        2.53      -21.30     21.99 o 
   1   9  11       28.06       20.38     31.14 o 
   3   9  11       93.26      212.37     51.36 o 
   5   9  11       21.51       56.21     41.44 o 
 -12  10  11        0.38       23.68     37.60 o 
 -10  10  11       60.51      113.28     31.56 o 
  -8  10  11       93.23       57.19     23.07 o 
  -6  10  11       36.54        5.78     29.95 o 
  -4  10  11       64.07       58.21     33.99 o 
  -2  10  11      567.66      618.43     73.12 o 
   0  10  11       16.99      -16.30     25.68 o 
   2  10  11       74.71       99.65     40.75 o 
   4  10  11       20.36       78.74     41.75 o 
  -9  11  11        1.51      -18.45     24.78 o 
  -7  11  11        0.84      -25.14     25.14 o 
 -20   0  12       13.70      -11.30     37.68 o 
 -18   0  12      101.57       62.44     37.37 o 
 -16   0  12       73.93       25.53     28.37 o 
 -14   0  12     2639.70     2288.58    127.18 o 
 -12   0  12      147.87      157.01     37.60 o 
 -10   0  12       47.78       59.67     29.53 o 
  -8   0  12       61.82       58.90     26.68 o 
  -6   0  12     7076.03     7535.46    249.82 o 
  -4   0  12     1211.19     1154.44     65.43 o 
  -2   0  12     5083.49     5162.22    174.31 o 
   0   0  12     1640.24     1671.68     78.20 o 
   2   0  12     2214.77     2291.73     99.50 o 
   4   0  12        0.51        2.00     20.45 o 
   6   0  12     1355.67     1679.76     91.35 o 
   8   0  12       75.32       93.19     34.14 o 
  10   0  12      128.79      193.69     49.06 o 
 -19   1  12       33.72       -3.90     26.53 o 
 -17   1  12       97.61      103.46     72.58 o 
 -15   1  12        0.77       -8.64     20.91 o 
 -13   1  12       47.77       38.00     18.58 o 
 -11   1  12        0.28      -13.55     13.55 o 
  -9   1  12        0.29       -4.81     12.79 o 
  -7   1  12        5.35       -2.95     14.77 o 
  -5   1  12      342.70      377.30     50.52 o 
  -3   1  12       45.03       47.84     14.25 o 
  -1   1  12      883.29      851.29     52.86 o 
   1   1  12      231.36      208.39     21.03 o 
   3   1  12      573.67      575.05     34.10 o 
   5   1  12      855.55      986.61     47.17 o 
   7   1  12      235.63      248.95     46.63 o 
   9   1  12        4.98      -11.80     20.46 o 
  11   1  12       15.47       38.66     34.79 o 
 -20   2  12        6.19       18.84     47.13 o 
 -18   2  12       59.42       34.71     43.94 o 
 -16   2  12        3.11       20.35     22.10 o 
 -14   2  12      317.02      267.16     93.96 o 
 -12   2  12       52.40       24.61     19.18 o 
 -10   2  12      290.40      308.14     31.97 o 
  -8   2  12      447.77      376.10     96.57 o 
  -6   2  12     1296.28     1222.44     51.46 o 
  -4   2  12      324.20      322.01     26.14 o 
  -2   2  12       48.20       45.28     12.86 o 
   0   2  12      798.41      767.85     45.40 o 
   2   2  12       11.56        9.30     11.08 o 
   4   2  12      597.46      628.46     36.61 o 
   6   2  12      385.56      398.54     33.36 o 
   8   2  12        9.27        1.34     18.93 o 
  10   2  12       78.02       71.72     27.09 o 
 -19   3  12       14.01      -25.29     25.29 o 
 -17   3  12       22.49       37.42     23.58 o 
 -15   3  12       87.48       82.22     26.56 o 
 -13   3  12       43.43       38.66     22.11 o 
 -11   3  12       69.70       77.13     21.80 o 
  -9   3  12     1081.26     1112.35     54.16 o 
  -7   3  12      679.52      636.72     38.02 o 
  -5   3  12       49.29       56.05     15.89 o 
  -3   3  12        5.49       -1.49     10.94 o 
  -1   3  12      292.03      292.13     27.80 o 
   1   3  12       47.58        4.74     16.95 o 
   3   3  12       63.34       57.28     25.76 o 
   5   3  12      406.43      387.22     53.82 o 
   7   3  12      136.02      175.39     45.75 o 
   9   3  12      180.93      149.55     45.75 o 
 -18   4  12        0.05       -8.30     37.91 o 
 -16   4  12       80.54       92.84     72.93 o 
 -14   4  12      101.18       96.26     27.63 o 
 -12   4  12       33.05       47.10     21.56 o 
 -10   4  12       31.15       -1.55     18.07 o 
  -8   4  12      137.17      115.03     22.19 o 
  -6   4  12      486.65      477.97     38.60 o 
  -4   4  12       81.16       57.41     34.41 o 
  -2   4  12       27.71       32.27     10.00 o 
   0   4  12      663.36      635.81     57.75 o 
   2   4  12       11.98       17.76     26.07 o 
   4   4  12        3.72       31.29     29.45 o 
   6   4  12      124.53      142.86     40.44 o 
   8   4  12      123.47      231.36     51.59 o 
  10   4  12      140.64      155.09     50.52 o 
 -17   5  12      421.10      480.49     68.13 o 
 -15   5  12       68.65       64.85     26.94 o 
 -13   5  12      336.57      267.31     37.72 o 
 -11   5  12      124.60      110.59     25.82 o 
  -9   5  12      929.53      891.79     49.71 o 
  -7   5  12      177.64      161.45     24.64 o 
  -5   5  12      443.22      387.54     29.95 o 
  -3   5  12       48.77       19.55     22.64 o 
  -1   5  12      953.43      825.81     66.90 o 
   1   5  12       90.52       80.58     31.29 o 
   3   5  12      298.51      286.65     45.75 o 
   5   5  12        0.04       13.84     23.99 o 
   7   5  12        9.63      -26.53     26.53 o 
   9   5  12       65.38      120.26     46.13 o 
 -16   6  12        0.00       59.21     36.91 o 
 -14   6  12       60.22       61.43     25.00 o 
 -12   6  12      196.35      234.41     83.62 o 
 -10   6  12      897.47     1010.09     67.70 o 
  -8   6  12        8.96       13.47     16.16 o 
  -6   6  12        0.41       -7.05     16.19 o 
  -4   6  12       41.66       22.43     12.36 o 
  -2   6  12      175.08      116.95     35.22 o 
   0   6  12      325.38      217.83     41.67 o 
   2   6  12      449.65      420.05     51.67 o 
   4   6  12       85.27      101.80     37.29 o 
   6   6  12        0.46      -25.99     25.99 o 
   8   6  12       92.47       91.27     39.98 o 
 -15   7  12      177.13      215.53     61.44 o 
 -13   7  12      109.80       86.69     28.72 o 
 -11   7  12      278.20      273.98     45.71 o 
  -9   7  12       35.55       34.43     47.56 o 
  -7   7  12       15.53        7.27     16.68 o 
  -5   7  12        3.47        4.81     17.07 o 
  -3   7  12      165.44       93.58     31.83 o 
  -1   7  12      207.17      250.51     46.44 o 
   1   7  12      163.34      122.72     38.83 o 
   3   7  12      139.91      173.93     42.37 o 
   5   7  12       97.71      192.92     47.21 o 
   7   7  12       10.84        0.46     32.76 o 
 -14   8  12       36.86       77.04     44.37 o 
 -12   8  12        0.02      -23.45     32.91 o 
 -10   8  12       80.24       78.62     24.00 o 
  -8   8  12       70.57       70.07     20.65 o 
  -6   8  12       10.39        9.09     20.50 o 
  -4   8  12       72.31       85.66     33.22 o 
  -2   8  12      123.17      115.95     36.45 o 
   0   8  12        3.76        6.84     28.37 o 
   2   8  12       47.32       14.99     26.14 o 
   4   8  12       97.41       89.50     39.75 o 
   6   8  12      138.61      179.92     51.36 o 
 -11   9  12        0.25      -14.07     27.68 o 
  -9   9  12       18.02       17.82     21.30 o 
  -7   9  12       45.35       59.33     20.89 o 
  -5   9  12       54.18       43.21     30.91 o 
  -3   9  12       18.88       16.76     29.22 o 
  -1   9  12      122.82       92.58     41.44 o 
   1   9  12      156.57      335.17     57.67 o 
   3   9  12       22.03        2.92     29.22 o 
 -10  10  12        4.30       14.07     31.45 o 
  -8  10  12       34.40       62.13     32.29 o 
  -4  10  12        8.54       29.99     35.29 o 
  -2  10  12       25.46       19.84     31.99 o 
   0  10  12        0.07      -30.53     30.53 o 
   2  10  12       19.52       17.30     35.29 o 
  -7  11  12       12.43       41.67     42.52 o 
 -19   1  13       38.86       48.73     30.81 o 
 -17   1  13        2.82      -16.60     20.82 o 
 -15   1  13      153.04       98.63     26.78 o 
 -13   1  13        9.74        2.37     15.89 o 
 -11   1  13      144.35      165.38     35.10 o 
  -9   1  13        7.65        1.40     16.93 o 
  -7   1  13       74.27       74.97     21.30 o 
  -5   1  13     8416.01     8925.87    281.80 o 
  -3   1  13       26.51       12.81     12.98 o 
  -1   1  13      107.74       91.95     17.11 o 
   1   1  13     1620.77     1592.96     55.65 o 
   3   1  13       49.87       51.20     22.88 o 
   5   1  13      303.61      342.60     32.61 o 
   7   1  13      128.57      169.66     41.75 o 
   9   1  13      196.97      268.44     38.02 o 
  11   1  13       16.42       49.98     48.36 o 
 -18   2  13       14.74       50.08     25.53 o 
 -16   2  13      168.09      201.19     36.29 o 
 -14   2  13      580.78      556.00     46.08 o 
 -12   2  13       17.94        8.01     18.44 o 
 -10   2  13      176.91      162.42     27.47 o 
  -8   2  13     2934.25     3157.91    134.17 o 
  -6   2  13      523.23      472.42     34.32 o 
  -4   2  13       86.10       89.53     17.89 o 
  -2   2  13      303.21      303.39     35.45 o 
   0   2  13      155.66       89.27     21.61 o 
   2   2  13        8.34       24.27     13.26 o 
   4   2  13       25.31       34.64     17.04 o 
   6   2  13      221.06      264.37     32.01 o 
   8   2  13       24.93       17.84     32.14 o 
  10   2  13       53.66       37.22     38.68 o 
 -19   3  13        1.75       -5.61     43.44 o 
 -17   3  13       45.90       55.97     27.08 o 
 -15   3  13       21.88       35.55     22.88 o 
 -13   3  13      243.42      253.50     34.75 o 
 -11   3  13       15.39       11.85     22.03 o 
  -9   3  13     1220.77     1125.53     54.66 o 
  -7   3  13       73.10       57.96     19.95 o 
  -5   3  13      948.44      954.44     87.50 o 
  -3   3  13       16.75       13.36     10.61 o 
  -1   3  13      111.69       84.59     15.58 o 
   1   3  13       10.73        2.77     21.38 o 
   3   3  13      100.47      161.16     38.06 o 
   5   3  13       39.80       39.60     28.30 o 
   7   3  13      596.49      710.55     72.05 o 
   9   3  13      103.69      124.26     43.98 o 
 -18   4  13        3.50       17.61     39.60 o 
 -16   4  13        1.57       14.49     32.72 o 
 -14   4  13        0.00       11.29     22.68 o 
 -12   4  13       42.49       36.81     22.48 o 
 -10   4  13       26.41       39.23     19.36 o 
  -8   4  13       67.35       79.48     20.79 o 
  -6   4  13      163.86      171.66     36.10 o 
  -4   4  13       79.68      103.63     19.33 o 
  -2   4  13      481.23      398.53     48.06 o 
   0   4  13      429.63      310.33     46.67 o 
   2   4  13        7.10        0.46     27.30 o 
   4   4  13       43.69        7.84     28.14 o 
   6   4  13       59.80      103.65     39.45 o 
   8   4  13       13.77       58.67     39.14 o 
 -17   5  13      175.78      204.89     41.16 o 
 -15   5  13        0.10       -5.42     47.40 o 
 -13   5  13       10.42      -21.83     45.33 o 
 -11   5  13       93.29      118.60     42.79 o 
  -9   5  13      243.49      211.69     31.99 o 
  -7   5  13       26.77       16.53     15.04 o 
  -5   5  13      271.41      273.37     26.73 o 
  -3   5  13        5.91        4.54     19.84 o 
  -1   5  13        9.58       17.84     23.99 o 
   1   5  13       15.91       56.21     30.29 o 
   3   5  13        0.04      -21.38     21.38 o 
   5   5  13        9.90       13.76     32.29 o 
   7   5  13        3.64      -14.30     30.06 o 
 -16   6  13       81.62       49.59     47.06 o 
 -14   6  13      185.07      245.63     80.43 o 
 -12   6  13       93.08       75.70     27.11 o 
 -10   6  13       85.05       93.73     23.74 o 
  -8   6  13       23.24       22.38     16.86 o 
  -6   6  13        0.85       -7.67     13.26 o 
  -4   6  13       62.11       33.60     25.91 o 
  -2   6  13        0.21       -8.77     20.07 o 
   0   6  13        1.31       -9.77     21.45 o 
   2   6  13        5.24        7.61     27.45 o 
   4   6  13        2.12       31.29     30.76 o 
   6   6  13       58.15       30.22     34.75 o 
 -15   7  13      110.45      128.10     51.52 o 
 -13   7  13       58.61       88.55     27.69 o 
 -11   7  13       46.76       62.60     27.99 o 
  -9   7  13        0.91       11.59     16.76 o 
  -7   7  13      148.83      222.56     47.25 o 
  -5   7  13       30.27       14.99     23.37 o 
  -3   7  13        0.31       -5.69     23.22 o 
  -1   7  13       62.71       86.04     32.22 o 
   1   7  13       57.74       22.53     27.22 o 
   3   7  13        2.54        8.30     27.22 o 
   5   7  13        6.37       51.75     34.83 o 
 -12   8  13       38.63       50.72     27.92 o 
 -10   8  13        5.07      -20.70     26.80 o 
  -8   8  13       62.41       76.71     25.61 o 
  -6   8  13       15.41       25.38     18.34 o 
  -4   8  13      126.36      152.47     43.29 o 
  -2   8  13        0.55       18.61     29.76 o 
   0   8  13        9.51        9.53     28.99 o 
   2   8  13       52.89       54.67     36.98 o 
   4   8  13       13.96      -13.46     34.91 o 
 -11   9  13        0.61      -23.07     32.45 o 
  -9   9  13       59.20       49.86     37.41 o 
  -7   9  13       23.52       20.19     20.44 o 
  -5   9  13       10.21        8.77     30.53 o 
  -3   9  13        0.15       54.28     34.37 o 
  -1   9  13       20.03       -5.69     31.22 o 
   1   9  13      112.86      168.16     50.36 o 
 -10  10  13        3.29       22.07     40.06 o 
  -8  10  13       10.69        5.23     30.91 o 
  -6  10  13      113.09      146.40     49.29 o 
  -4  10  13      210.43      283.50     62.13 o 
  -2  10  13      202.26      327.17     62.13 o 
   0  10  13        5.14      -24.30     33.52 o 
 -18   0  14       63.07      -11.99     42.06 o 
 -16   0  14       79.78       76.35     42.52 o 
 -14   0  14       50.25      117.41     37.06 o 
 -12   0  14      108.49       85.96     35.91 o 
 -10   0  14      407.72      349.47     52.98 o 
  -8   0  14     9954.87    10951.79    354.47 o 
  -6   0  14       60.14       61.97     26.99 o 
  -4   0  14     1320.84     1255.01     73.05 o 
  -2   0  14     1671.90     1665.69     81.66 o 
   0   0  14      187.31      191.84     33.37 o 
   2   0  14      241.39      202.30     35.29 o 
   4   0  14       37.41        8.69     25.30 o 
   6   0  14       73.30      113.64     35.91 o 
   8   0  14        2.12      -10.46     34.52 o 
 -19   1  14      156.27      126.33     53.59 o 
 -17   1  14        1.71      -15.05     23.00 o 
 -15   1  14       17.87       23.40     21.88 o 
 -13   1  14       10.04       42.18     20.34 o 
 -11   1  14       63.18       62.50     21.83 o 
  -9   1  14       16.20       -0.27     19.72 o 
  -7   1  14     1672.71     1691.92     65.93 o 
  -3   1  14      178.34      166.45     29.76 o 
  -1   1  14      394.89      333.94     26.30 o 
   1   1  14        0.74       -9.38     12.39 o 
   3   1  14        0.92      -12.91     12.91 o 
   5   1  14       40.23       44.17     20.84 o 
   7   1  14       15.56       36.32     23.05 o 
   9   1  14       47.02       55.38     30.31 o 
 -18   2  14       16.56        7.92     31.03 o 
 -16   2  14        0.02       31.80     53.75 o 
 -14   2  14      427.16      394.61     41.56 o 
 -12   2  14       25.25       41.74     37.79 o 
 -10   2  14      278.42      280.37     32.14 o 
  -8   2  14      877.98      874.25     48.81 o 
  -6   2  14      506.50      477.68     79.58 o 
  -4   2  14      686.82      663.44     41.75 o 
  -2   2  14        2.44        3.01     11.69 o 
   0   2  14       11.61       15.45     21.45 o 
   2   2  14       81.85       72.56     23.95 o 
   4   2  14       34.64       33.06     29.22 o 
   6   2  14       22.21       20.68     29.37 o 
   8   2  14        1.36      -11.99     31.83 o 
 -17   3  14        0.46        9.90     24.11 o 
 -15   3  14      103.58      104.62     31.97 o 
 -13   3  14      145.21      107.85     32.72 o 
 -11   3  14       87.68       77.25     24.87 o 
  -9   3  14      539.83      487.03     37.76 o 
  -7   3  14       67.54       74.07     19.81 o 
  -5   3  14      619.59      573.15     35.36 o 
  -3   3  14        9.16        1.14     12.49 o 
  -1   3  14        5.98       21.68     24.30 o 
   1   3  14      186.11      148.25     37.14 o 
   3   3  14        4.61       20.38     24.14 o 
   5   3  14        7.87      -12.07     26.83 o 
   7   3  14      174.78      213.60     53.21 o 
 -18   4  14        1.09      -37.37     38.21 o 
 -16   4  14        1.26       42.76     27.81 o 
 -14   4  14      359.91      304.36     41.21 o 
 -12   4  14       79.64       78.03     24.91 o 
 -10   4  14        3.03       -2.68     16.13 o 
  -8   4  14      129.92      118.04     23.63 o 
  -6   4  14      645.01      614.09     37.41 o 
  -4   4  14      661.18      625.74     64.47 o 
  -2   4  14        0.56      -12.07     23.14 o 
   0   4  14      453.71      348.85     49.75 o 
   2   4  14       53.98       11.92     27.68 o 
   4   4  14        0.46      -21.76     28.60 o 
   6   4  14        2.23       12.30     34.99 o 
 -17   5  14       94.98       78.51     45.52 o 
 -15   5  14       25.99      -12.94     46.52 o 
 -13   5  14      433.49      357.48     42.93 o 
 -11   5  14        3.00      -26.67     34.52 o 
  -9   5  14      131.04      177.40     66.93 o 
  -7   5  14      195.39      215.78     67.55 o 
  -5   5  14      145.64       88.26     18.33 o 
  -3   5  14      133.93      157.63     38.52 o 
  -1   5  14        0.20       29.76     24.30 o 
   1   5  14       14.86      -19.91     25.76 o 
   3   5  14        0.10        6.84     30.68 o 
   5   5  14        4.44       14.15     34.75 o 
 -16   6  14       26.73       24.22     41.98 o 
 -14   6  14       88.41       70.09     34.79 o 
 -12   6  14        0.99      -18.89     21.05 o 
 -10   6  14       93.44       52.58     22.20 o 
  -8   6  14       17.51       34.04     17.58 o 
  -6   6  14      232.30      160.99     38.48 o 
  -4   6  14        7.99       11.76     23.53 o 
  -2   6  14      429.34      498.87     59.21 o 
   0   6  14      194.65      161.01     43.44 o 
   2   6  14       28.31       52.90     34.37 o 
   4   6  14       42.51       53.52     39.29 o 
 -13   7  14        0.02       11.04     30.04 o 
 -11   7  14        7.26       -5.57     20.65 o 
  -9   7  14        7.61        8.01     18.19 o 
  -7   7  14       25.47       25.59     18.22 o 
  -5   7  14        0.04      -25.53     25.53 o 
  -3   7  14       13.45        5.15     25.14 o 
  -1   7  14        1.23        4.69     29.53 o 
   1   7  14       11.64       12.23     29.60 o 
   3   7  14       70.55      152.01     48.90 o 
 -12   8  14       12.48        1.88     24.23 o 
 -10   8  14        4.72        7.25     21.55 o 
  -8   8  14       33.38       45.28     22.24 o 
  -6   8  14       10.43       13.07     31.22 o 
  -4   8  14        0.12      -14.76     26.22 o 
  -2   8  14        7.98      -24.22     24.22 o 
   0   8  14       36.39       41.67     35.75 o 
   2   8  14      128.17      137.25     45.37 o 
 -11   9  14       68.52      123.72     43.75 o 
  -9   9  14       85.51      112.73     35.18 o 
  -7   9  14       29.81      110.42     44.37 o 
  -5   9  14       41.25       46.44     37.60 o 
  -3   9  14       15.05       46.83     36.83 o 
  -1   9  14       52.86       21.91     35.60 o 
  -6  10  14       10.71       35.14     39.52 o 
  -4  10  14        0.50       -8.61     36.60 o 
 -17   1  15       11.26        1.96     74.35 o 
 -15   1  15       20.42       33.93     32.64 o 
 -13   1  15       19.86       13.18     23.48 o 
 -11   1  15        1.65        5.18     19.92 o 
  -9   1  15       81.54      100.45     37.64 o 
  -7   1  15      687.75      681.06     41.94 o 
  -5   1  15       42.18       22.18     15.94 o 
  -3   1  15       82.59       51.61     15.30 o 
  -1   1  15       82.27       48.57     15.75 o 
   1   1  15      503.66      456.40     52.32 o 
   3   1  15       74.25       80.00     22.84 o 
   5   1  15      189.52      265.14     35.75 o 
   7   1  15        4.61      -13.38     32.22 o 
 -16   2  15       27.94      -11.34     21.21 o 
 -14   2  15       82.18       43.46     23.66 o 
 -12   2  15      744.56      659.69     48.64 o 
 -10   2  15       31.08       41.03     20.88 o 
  -8   2  15      116.92       93.80     24.07 o 
  -6   2  15       34.56       32.91     25.91 o 
  -4   2  15       37.82       24.62     14.27 o 
  -2   2  15        0.41        3.05     11.80 o 
   0   2  15      202.18      154.50     22.74 o 
   2   2  15       45.01       61.74     29.37 o 
   4   2  15      211.19      260.51     48.60 o 
   6   2  15        6.70       40.44     36.91 o 
 -17   3  15        0.10       37.22     39.45 o 
 -15   3  15        1.25       -6.26     23.33 o 
 -13   3  15      182.52      251.54     36.25 o 
 -11   3  15       89.88       70.84     25.76 o 
  -9   3  15        6.10        6.26     21.88 o 
  -7   3  15     1194.01     1112.90     70.85 o 
  -5   3  15      732.05      631.77     37.29 o 
  -3   3  15       19.69       20.99     12.79 o 
  -1   3  15       22.63       23.68     25.99 o 
   1   3  15        0.20        3.61     23.14 o 
   3   3  15        0.00      -17.53     23.76 o 
   5   3  15        2.60        4.77     29.22 o 
 -16   4  15        6.54       23.27     25.17 o 
 -14   4  15        1.07       49.06     27.53 o 
 -12   4  15      228.84      249.71     35.29 o 
 -10   4  15      241.41      192.85     54.86 o 
  -8   4  15        0.76       13.12     17.96 o 
  -6   4  15      541.98      554.54     36.00 o 
  -4   4  15     1548.34     1494.91     95.58 o 
  -2   4  15        2.16       -0.23     24.76 o 
   0   4  15      113.80      109.26     37.75 o 
   2   4  15       33.99       34.68     29.60 o 
   4   4  15       29.73       40.60     34.91 o 
 -15   5  15        5.54      -18.73     25.49 o 
 -13   5  15      272.26      293.76     63.28 o 
 -11   5  15      143.47      112.86     27.73 o 
  -9   5  15      137.86      102.08     23.93 o 
  -7   5  15       40.58       39.10     19.98 o 
  -5   5  15      345.77      294.65     47.29 o 
  -3   5  15      569.83      563.53     61.82 o 
  -1   5  15       40.18       10.69     25.68 o 
   1   5  15        9.15      -16.53     25.37 o 
   3   5  15      169.56      130.02     46.67 o 
 -14   6  15       63.46       75.31     31.12 o 
 -12   6  15      190.39      171.62     47.90 o 
 -10   6  15      114.87      143.79     45.98 o 
  -8   6  15        9.38       11.11     16.41 o 
  -6   6  15       16.12       19.07     28.68 o 
  -4   6  15      368.73      385.45     54.36 o 
  -2   6  15        4.63       46.29     28.99 o 
   0   6  15       52.43       28.53     36.29 o 
   2   6  15       59.02       12.15     34.06 o 
 -13   7  15       76.91       29.27     55.90 o 
 -11   7  15       25.54       46.78     24.39 o 
  -9   7  15        0.18       23.82     21.30 o 
  -7   7  15       89.67       94.81     37.68 o 
  -5   7  15       21.46       88.27     36.60 o 
  -3   7  15      315.87      361.93     59.90 o 
  -1   7  15       13.37       57.21     33.68 o 
   1   7  15        3.51      -31.29     31.29 o 
 -12   8  15       26.28       11.19     26.84 o 
 -10   8  15      186.51      199.75     36.56 o 
  -8   8  15      176.25      206.38     53.90 o 
  -6   8  15       51.51       58.36     37.45 o 
  -4   8  15        0.00      -22.22     27.14 o 
  -2   8  15        4.14      -25.14     25.14 o 
  -9   9  15       62.18      116.26     46.44 o 
  -7   9  15       12.14      -18.07     32.22 o 
  -5   9  15        2.22       46.37     38.83 o 
 -16   0  16       62.15      102.03     46.44 o 
 -14   0  16        1.48       17.76     30.45 o 
 -12   0  16      219.91      186.54     47.90 o 
 -10   0  16     1002.49     1081.24     82.81 o 
  -8   0  16      195.04      147.94     37.52 o 
  -6   0  16      270.80      274.27     40.14 o 
  -4   0  16      245.14      290.03     38.52 o 
  -2   0  16       17.46       10.23     20.45 o 
   0   0  16      193.37      179.69     36.29 o 
   2   0  16      554.34      577.83     58.90 o 
   4   0  16       84.14       98.96     34.60 o 
   6   0  16        0.05       43.52     37.37 o 
 -15   1  16       41.91        8.47     24.32 o 
 -13   1  16      682.90      680.31     79.70 o 
 -11   1  16       93.56       64.28     26.09 o 
  -9   1  16      947.74      830.18     57.86 o 
  -7   1  16        4.18        7.51     16.66 o 
  -5   1  16        3.97       -3.24     14.42 o 
  -3   1  16       61.33       48.03     17.14 o 
  -1   1  16        5.51       22.57     15.07 o 
   1   1  16       25.00       39.22     35.06 o 
   3   1  16       26.12       29.83     28.22 o 
   5   1  16        8.94       42.67     36.06 o 
 -16   2  16       27.78       54.34     29.93 o 
 -14   2  16       88.63      108.19     48.60 o 
 -12   2  16       43.55       33.66     22.38 o 
 -10   2  16        1.24        4.46     23.72 o 
  -8   2  16       15.29       45.48     20.10 o 
  -6   2  16       68.12       75.73     19.90 o 
  -4   2  16        2.09       -2.33     13.30 o 
  -2   2  16        0.51        0.59     14.46 o 
   0   2  16       46.48       62.82     26.45 o 
   2   2  16      230.38      290.72     46.75 o 
   4   2  16       13.80        8.92     33.22 o 
   6   2  16       43.08       39.37     40.91 o 
 -15   3  16      124.99       96.61     31.83 o 
 -13   3  16      174.12      194.76     33.73 o 
 -11   3  16      433.79      429.23     48.98 o 
  -9   3  16       82.76       63.91     32.45 o 
  -7   3  16      371.65      384.35     33.94 o 
  -5   3  16      168.17      158.97     52.17 o 
  -3   3  16       71.37       93.27     32.37 o 
  -1   3  16       46.50       57.59     31.29 o 
   1   3  16        0.01       -4.31     27.14 o 
   3   3  16        0.03       -2.00     30.83 o 
   5   3  16       47.66       50.67     39.29 o 
 -14   4  16      771.68      846.33     61.30 o 
 -12   4  16       21.02       39.44     41.67 o 
 -10   4  16      140.17      139.08     27.94 o 
  -8   4  16        0.74       -1.26     16.92 o 
  -6   4  16      269.34      333.35     31.28 o 
  -4   4  16      215.55      213.76     43.60 o 
  -2   4  16       25.74        9.23     25.60 o 
   0   4  16        1.63       41.83     29.53 o 
   2   4  16      127.89      182.46     45.13 o 
   4   4  16       87.90       98.73     41.60 o 
 -13   5  16        0.95       -4.85     25.14 o 
 -11   5  16        7.17        1.46     34.75 o 
  -9   5  16        1.06        4.86     17.89 o 
  -7   5  16       51.53       40.91     18.29 o 
  -5   5  16       54.27       72.89     35.22 o 
  -3   5  16       21.42       -1.77     27.30 o 
  -1   5  16       13.13       -7.84     30.76 o 
   1   5  16        0.74      -15.61     31.45 o 
 -12   6  16      149.16      120.94     31.17 o 
 -10   6  16       57.91       27.70     25.84 o 
  -8   6  16       16.61        3.82     19.13 o 
  -6   6  16      579.18      622.74     69.66 o 
  -4   6  16      456.02      449.97     62.20 o 
  -2   6  16       12.69       18.38     30.22 o 
   0   6  16        3.32      -27.30     27.30 o 
 -11   7  16       17.60       36.02     25.93 o 
  -9   7  16       64.93       46.15     24.28 o 
  -7   7  16       88.40       33.06     33.99 o 
  -5   7  16       91.84       96.34     37.29 o 
  -3   7  16      156.04      139.48     44.83 o 
  -1   7  16      120.17      144.79     48.13 o 
 -10   8  16      120.74      179.16     48.29 o 
 -15   1  17       42.08       73.47     28.56 o 
 -13   1  17      670.52      726.01    121.72 o 
 -11   1  17      368.86      294.98     36.97 o 
  -9   1  17      631.28      688.43     45.85 o 
  -7   1  17       98.61       78.83     22.63 o 
  -5   1  17       20.45       30.06     21.88 o 
  -3   1  17        0.21       -3.99     14.27 o 
  -1   1  17       94.01       44.68     19.89 o 
   1   1  17       33.75       37.75     27.60 o 
   3   1  17       22.82       74.05     34.83 o 
   5   1  17       12.34       37.60     43.90 o 
 -14   2  17       82.77      159.14     40.98 o 
 -12   2  17       27.00       22.18     24.08 o 
 -10   2  17       45.87       32.12     22.80 o 
  -8   2  17      264.17      232.15     50.59 o 
  -6   2  17        0.41        7.21     16.22 o 
  -4   2  17        1.88       -2.35     14.81 o 
  -2   2  17        3.55       29.68     27.14 o 
   0   2  17      366.53      395.07     51.82 o 
   2   2  17       39.82       53.36     34.22 o 
   4   2  17        0.03      -32.83     32.83 o 
 -13   3  17       65.96       38.30     27.14 o 
 -11   3  17       36.00       32.57     22.72 o 
  -9   3  17        9.24        5.95     19.78 o 
  -7   3  17      283.43      242.13     31.18 o 
  -5   3  17        0.60       -3.42     15.46 o 
  -3   3  17      247.07      235.21     46.06 o 
  -1   3  17       56.53       66.90     31.91 o 
   1   3  17       64.74       78.12     39.75 o 
   3   3  17      354.04      391.91     64.67 o 
 -14   4  17       53.79       29.30     38.29 o 
 -12   4  17       29.43      -11.05     34.29 o 
 -10   4  17      150.14      190.22     31.18 o 
  -8   4  17        0.81        1.55     17.45 o 
  -6   4  17      255.47      235.36     49.83 o 
  -4   4  17      162.36      201.68     45.67 o 
  -2   4  17        8.78      -22.76     31.68 o 
   0   4  17       60.29       94.96     44.06 o 
 -13   5  17        0.01      -21.38     32.83 o 
 -11   5  17       42.58      -20.79     21.76 o 
  -9   5  17       40.38       26.62     20.69 o 
  -7   5  17       11.58       15.07     40.91 o 
  -5   5  17        8.67       21.84     29.22 o 
  -3   5  17       16.32       13.61     35.22 o 
  -1   5  17        7.05       19.45     35.60 o 
 -12   6  17        1.43      -24.61     33.76 o 
 -10   6  17       47.06       89.64     26.58 o 
  -8   6  17        6.72       86.66     39.21 o 
  -6   6  17      152.50      146.40     47.21 o 
  -4   6  17      173.64      133.94     45.83 o 
 -12   0  18      693.71      805.59     79.35 o 
 -10   0  18       51.10       37.68     29.68 o 
  -8   0  18       11.84       -0.38     26.07 o 
  -6   0  18       91.12       59.97     28.99 o 
  -4   0  18       17.63       75.58     27.53 o 
  -2   0  18        0.86      -10.84     21.68 o 
   0   0  18       83.00       87.12     32.52 o 
   2   0  18        1.63      -14.38     36.14 o 
 -13   1  18        9.49       39.42     27.01 o 
 -11   1  18       64.21       40.36     33.68 o 
  -9   1  18       37.82       46.18     23.64 o 
  -7   1  18       33.61       43.68     18.17 o 
  -5   1  18      116.68       98.78     20.70 o 
  -3   1  18       69.00       57.22     19.37 o 
  -1   1  18       23.50       58.74     30.22 o 
   1   1  18       25.00       35.98     32.22 o 
 -12   2  18      419.80      385.92     47.68 o 
 -10   2  18       33.43       29.91     34.64 o 
  -8   2  18       69.74       68.88     22.51 o 
  -6   2  18       23.59       20.73     16.88 o 
  -4   2  18      109.38      131.81     23.94 o 
  -2   2  18        1.80       27.07     28.37 o 
   0   2  18      137.95      111.11     37.45 o 
   2   2  18        5.85       18.45     38.37 o 
 -13   3  18       13.23      110.88     40.75 o 
 -11   3  18        0.08       -2.93     21.88 o 
  -9   3  18       31.08      -11.67     19.17 o 
  -7   3  18      264.56      281.59     31.45 o 
  -5   3  18       14.07       22.07     29.53 o 
  -3   3  18        0.23        5.15     27.91 o 
  -1   3  18        7.39       47.98     31.91 o 
 -12   4  18        3.92      -22.76     35.68 o 
 -10   4  18       21.75      -15.52     22.52 o 
  -8   4  18        2.99        5.83     22.61 o 
  -6   4  18        2.30      -13.38     31.60 o 
  -4   4  18       12.24      -20.07     31.14 o 
  -2   4  18        6.47       25.76     33.91 o 
 -11   5  18        0.05       29.06     32.68 o 
  -9   5  18        0.03       24.30     33.06 o 
 -11   1  19        6.00       -0.15     29.91 o 
  -9   1  19        6.75       10.16     20.04 o 
  -7   1  19       15.26       25.42     19.30 o 
  -5   1  19       10.34        9.25     18.40 o 
  -3   1  19       13.10       16.04     19.52 o 
  -1   1  19        3.97       32.45     29.68 o 
 -10   2  19       86.82       61.28     34.91 o 
  -8   2  19       15.04       10.34     22.14 o 
  -6   2  19      122.17      126.28     24.92 o 
  -4   2  19      209.43      214.37     44.75 o 
  -2   2  19        2.05        5.00     29.68 o 
 -11   3  19       88.66      105.11     41.29 o 
  -9   3  19      229.15      199.15     43.14 o 
  -7   3  19      440.04      508.25     63.36 o 
  -5   3  19        1.79      -28.91     28.91 o 
 -10   4  19        1.38      -16.53     30.45 o 
  -6   0  20      511.93      574.99     58.13 o 
  -4   0  20       47.33       -2.61     29.91 o 
  -7   1  20      204.63      183.92     43.67 o 
  -5   1  20       20.47       20.76     30.99 o 
  -8   2  20       61.73       68.74     34.75 o 
                                                 
